# Supplementary material for: Ectopic Overexpression of SlHsfA3, a Heat Stress Transcription Factor from Tomato, Confers Increased Thermotolerance and Salt Hypersensitivity in Germination in Transgenic Arabidopsis
Source: PLoS One. 2013 Jan 22;8(1):e54880. doi: 10.1371/journal.pone.0054880 (PMC3551807; doi:10.1371/journal.pone.0054880)
Supplement: Table S3 — Transcription profiling of Arabidopsis plants overexpressing SlHsfA3 . (XLS) [file pone.0054880.s008.xls]

## Sheet: Sheet1
GeneNames	length	founction	35S:SlHsfA3-3#/Col-0							35S:SlHsfA3-6#/Col-0
			35S:SlHsfA3-3		Col-0		fold	log2(Fold_change) normalized	q-value(Benjamini et al. 1995)	35S:SlHsfA3-6		Col-0		fold	log2(Fold_change) normalized	q-value(Benjamini et al. 1995)
			reads	RPKM	reads	RPKM				reads	RPKM	reads	RPKM
AT1G01010.1	1688	NAC domain containing protein 1	161	8.25359	120	7.13172	1.15731	0.210773	0.448139	199	10.9297	120	7.13172	1.53254	0.615928	0.00188935
AT1G01020.1	1623	Arv1-like protein	26	1.38626	29	1.79252	0.773356	-0.370795	0.583259	36	2.05641	29	1.79252	1.14722	0.198138	0.788064
AT1G01030.1	1905	AP2/B3-like transcriptional factor family protein	39	1.77157	31	1.6325	1.08519	0.117952	0.876843	25	1.21667	31	1.6325	0.74528	-0.424146	0.519543
AT1G01040.2	5877	dicer-like 1	449	6.6112	322	5.49649	1.2028	0.266401	0.0526101	467	7.36694	322	5.49649	1.3403	0.422556	0.000584916
AT1G01046.1	207	MIR838a; miRNA	6	2.50825	4	1.93854	1.29388	0.371709	0.844957	3	1.34362	4	1.93854	0.69311	-0.528844	0.814169
AT1G01050.1	976	pyrophosphorylase 1	503	44.5972	494	50.7765	0.878305	-0.187206	0.141773	581	55.189	494	50.7765	1.0869	0.120221	0.393823
AT1G01060.1	2704	Homeodomain-like superfamily protein	6859	219.505	6695	248.387	0.88372	-0.178339	2.09398e-11	7844	268.941	6695	248.387	1.08275	0.114699	3.06002e-05
AT1G01070.1	1311	nodulin MtN21 /EamA-like transporter family protein	78	5.14851	84	6.42779	0.800976	-0.320169	0.362866	115	8.13245	84	6.42779	1.2652	0.339367	0.276156
AT1G01073.1	111	unknown protein; FUNCTIONS IN: molecular_function unknown; INVOLVED IN: biological_process unknown; LOCATED IN: endomembrane system; Has 0 Blast hits to 0 proteins in 0 species (source: NCBI BLink).	NA	#VALUE!	NA	#VALUE!	#VALUE!	#VALUE!	NA	NA	#VALUE!	NA	#VALUE!	#VALUE!	#VALUE!	NA
AT1G01080.2	1322	RNA-binding (RRM/RBD/RNP motifs) family protein	275	18.0008	295	22.386	0.804109	-0.314537	0.0464028	295	20.6879	295	22.386	0.924147	-0.113806	0.589829
AT1G01090.1	1627	pyruvate dehydrogenase E1 alpha	1141	60.6859	1193	73.5594	0.824992	-0.277549	4.95261e-05	1145	65.2445	1193	73.5594	0.886964	-0.173053	0.0240886
AT1G01100.1	587	60S acidic ribosomal protein family	476	70.1711	393	67.1645	1.04477	0.0631788	0.735938	413	65.2286	393	67.1645	0.971177	-0.0421936	0.84709
AT1G01110.2	1782	IQ-domain 18	29	1.40825	16	0.900736	1.56344	0.644728	0.338794	23	1.19659	16	0.900736	1.32846	0.409756	0.624247
AT1G01115.1	117	unknown protein; FUNCTIONS IN: molecular_function unknown; INVOLVED IN: biological_process unknown; LOCATED IN: endomembrane system; Has 0 Blast hits to 0 proteins in 0 species (source: NCBI BLink).	NA	#VALUE!	NA	#VALUE!	#VALUE!	#VALUE!	NA	NA	#VALUE!	NA	#VALUE!	#VALUE!	#VALUE!	NA
AT1G01120.1	1899	3-ketoacyl-CoA synthase 1	568	25.8829	781	41.2583	0.627338	-0.672685	7.93024e-16	739	36.0783	781	41.2583	0.874449	-0.193554	0.0480912
AT1G01130.1	375	CONTAINS InterPro DOMAIN/s: CBL-interacting protein kinase (InterPro:IPR020660), Calcium/calmodulin-dependent protein kinase-like (InterPro:IPR020636); BEST Arabidopsis thaliana protein match is: unknown protein (TAIR:AT5G47170.1); Has 176 Blast hits to 176 proteins in 20 species: Archae - 0; Bacteria - 0; Metazoa - 0; Fungi - 0; Plants - 176; Viruses - 0; Other Eukaryotes - 0 (source: NCBI BLink…	11	2.53835	4	1.07007	2.37212	1.24618	0.29639	10	2.47226	4	1.07007	2.31037	1.20812	0.338171
AT1G01140.3	1700	CBL-interacting protein kinase 9	1048	53.346	937	55.2937	0.964775	-0.0517357	0.66257	1258	68.6053	937	55.2937	1.24074	0.311205	1.02859e-05
AT1G01150.1	1178	Homeodomain-like protein with RING/FYVE/PHD-type zinc finger domain	NA	#VALUE!	NA	#VALUE!	#VALUE!	#VALUE!	NA	NA	#VALUE!	NA	#VALUE!	#VALUE!	#VALUE!	NA
AT1G01160.2	1129	GRF1-interacting factor 2	249	19.0851	245	21.7699	0.876673	-0.189889	0.340291	276	22.6643	245	21.7699	1.04108	0.0580804	0.82709
AT1G01170.1	515	Protein of unknown function (DUF1138)	131	22.0117	140	27.2713	0.807138	-0.309113	0.224808	117	21.0623	140	27.2713	0.772323	-0.372724	0.142894
AT1G01180.1	1176	S-adenosyl-L-methionine-dependent methyltransferases superfamily protein	92	6.76971	88	7.5069	0.901798	-0.149123	0.710474	74	5.83379	88	7.5069	0.777123	-0.363784	0.292391
AT1G01183.1	101	MIR165/MIR165A; miRNA	NA	#VALUE!	NA	#VALUE!	#VALUE!	#VALUE!	NA	NA	#VALUE!	NA	#VALUE!	#VALUE!	#VALUE!	NA
AT1G01190.1	1608	cytochrome P450, family 78, subfamily A, polypeptide 8	10	0.53815	1	0.0623877	8.6259	3.10867	0.0361409	2	0.115311	1	0.0623877	1.84829	0.886194	0.801103
AT1G01200.1	982	RAB GTPase homolog A3	4	0.352483	5	0.510792	0.690072	-0.535182	0.777325	6	0.566456	5	0.510792	1.10898	0.149228	0.954186
AT1G01210.1	616	DNA-directed RNA polymerase, subunit M, archaeal	46	6.462	62	10.0971	0.639986	-0.643888	0.087543	54	8.12717	62	10.0971	0.804902	-0.313115	0.486644
AT1G01220.1	3532	L-fucokinase/GDP-L-fucose pyrophosphorylase	241	5.90454	152	4.31726	1.36766	0.451708	0.0144149	187	4.90848	152	4.31726	1.13694	0.185161	0.479915
AT1G01225.1	1025	NC domain-containing protein-related	8	0.675392	8	0.782981	0.86259	-0.213253	0.898248	18	1.62808	8	0.782981	2.07933	1.05612	0.223731
AT1G01230.1	832	ORMDL family protein	116	12.0649	110	13.2634	0.90964	-0.136632	0.705986	159	17.7174	110	13.2634	1.33581	0.417717	0.0838553
AT1G01240.1	1288	unknown protein; INVOLVED IN: N-terminal protein myristoylation; EXPRESSED IN: 17 plant structures; EXPRESSED DURING: 11 growth stages; BEST Arabidopsis thaliana protein match is: unknown protein (TAIR:AT2G46550.1); Has 95 Blast hits to 78 proteins in 16 species: Archae - 0; Bacteria - 2; Metazoa - 11; Fungi - 0; Plants - 80; Viruses - 0; Other Eukaryotes - 2 (source: NCBI BLink).	143	9.60749	114	8.87921	1.08202	0.113728	0.743101	176	12.6684	114	8.87921	1.42675	0.512736	0.0190258
AT1G01250.1	840	Integrase-type DNA-binding superfamily protein	30	3.09052	24	2.86627	1.07824	0.108675	0.904551	28	3.09033	24	2.86627	1.07817	0.108586	0.909696
AT1G01260.1	2578	basic helix-loop-helix (bHLH) DNA-binding superfamily protein	164	5.50491	133	5.17552	1.06364	0.0890161	0.785293	169	6.07757	133	5.17552	1.17429	0.231791	0.381708
AT1G01270.1	72	pre-tRNA	NA	#VALUE!	NA	#VALUE!	#VALUE!	#VALUE!	NA	NA	#VALUE!	NA	#VALUE!	#VALUE!	#VALUE!	NA
AT1G01280.1	1602	cytochrome P450, family 703, subfamily A, polypeptide 2	6	0.324099	18	1.12719	0.28753	-1.79822	0.0259325	0	0	18	1.12719	0.0256707	-5.28373	0.000113973
AT1G01290.1	1079	cofactor of nitrate reductase and xanthine dehydrogenase 3	105	8.42088	86	7.99581	1.05316	0.0747273	0.867918	121	10.3966	86	7.99581	1.30025	0.378792	0.19743
AT1G01300.1	1822	Eukaryotic aspartyl protease family protein	439	20.85	372	20.4824	1.01795	0.0256649	0.914286	382	19.4375	372	20.4824	0.948989	-0.0755361	0.708782
AT1G01305.1	601	unknown protein; FUNCTIONS IN: molecular_function unknown; INVOLVED IN: biological_process unknown; LOCATED IN: endomembrane system; Has 30201 Blast hits to 17322 proteins in 780 species: Archae - 12; Bacteria - 1396; Metazoa - 17338; Fungi - 3422; Plants - 5037; Viruses - 0; Other Eukaryotes - 2996 (source: NCBI BLink).	NA	#VALUE!	NA	#VALUE!	#VALUE!	#VALUE!	NA	NA	#VALUE!	NA	#VALUE!	#VALUE!	#VALUE!	NA
AT1G01310.1	977	CAP (Cysteine-rich secretory proteins, Antigen 5, and Pathogenesis-related 1 protein) superfamily protein	NA	#VALUE!	NA	#VALUE!	#VALUE!	#VALUE!	NA	1	0.0948924	0	#VALUE!	#VALUE!	#VALUE!	NA
AT1G01320.1	6015	Tetratricopeptide repeat (TPR)-like superfamily protein	5001	71.9467	4818	80.3557	0.895353	-0.159471	9.04757e-07	4954	76.3566	4818	80.3557	0.950233	-0.0736466	0.0588896
AT1G01340.2	2397	cyclic nucleotide gated channel 10	136	4.90976	154	6.44522	0.761768	-0.392577	0.086115	227	8.77979	154	6.44522	1.36222	0.445956	0.0191288
AT1G01350.1	1400	Zinc finger (CCCH-type/C3HC4-type RING finger) family protein	160	9.88966	138	9.88863	1.0001	0.000150178	0.99933	164	10.8603	138	9.88863	1.09826	0.135221	0.660413
AT1G01355.1	687	Putative endonuclease or glycosyl hydrolase	3	0.37788	5	0.730127	0.517554	-0.950219	0.601304	0	0	5	0.730127	0.0924147	-3.43573	0.131374
AT1G01360.1	1000	regulatory component of ABA receptor 1	93	8.04771	99	9.93163	0.810312	-0.303451	0.343013	154	14.2773	99	9.93163	1.43756	0.523624	0.0270903
AT1G01370.1	909	Histone superfamily protein	15	1.42796	16	1.7658	0.808678	-0.306363	0.762689	10	1.01991	16	1.7658	0.577592	-0.791878	0.385989
AT1G01380.1	568	Homeodomain-like superfamily protein	15	2.28524	24	4.23885	0.539119	-0.891325	0.180534	22	3.59088	24	4.23885	0.847135	-0.239337	0.782147
AT1G01390.1	1687	UDP-Glycosyltransferase superfamily protein	85	4.36007	116	6.89808	0.63207	-0.661844	0.00891017	95	5.22077	116	6.89808	0.756844	-0.401931	0.155474
AT1G01400.1	1145	unknown protein; Has 21 Blast hits to 21 proteins in 8 species: Archae - 0; Bacteria - 2; Metazoa - 2; Fungi - 1; Plants - 13; Viruses - 0; Other Eukaryotes - 3 (source: NCBI BLink).	1	0.075576	0	0	#VALUE!	#VALUE!	NA	NA	#VALUE!	NA	0	#VALUE!	#VALUE!	NA
AT1G01410.1	1086	pumilio 22	NA	#VALUE!	NA	#VALUE!	#VALUE!	#VALUE!	NA	NA	#VALUE!	NA	#VALUE!	#VALUE!	#VALUE!	NA
AT1G01420.1	1520	UDP-glucosyl transferase 72B3	170	9.67821	165	10.8899	0.888729	-0.170185	0.517047	213	12.9916	165	10.8899	1.19299	0.254581	0.252702
AT1G01430.1	1642	TRICHOME BIREFRINGENCE-LIKE 25	461	24.295	433	26.4545	0.918369	-0.122854	0.426688	463	26.1417	433	26.4545	0.988175	-0.0171609	0.952195
AT1G01440.1	2221	Protein of unknown function (DUF3133)	206	8.02617	207	9.3499	0.858423	-0.22024	0.304997	245	10.2269	207	9.3499	1.0938	0.129345	0.593346
AT1G01448.1	2119	other RNA	71	2.89946	29	1.37294	2.11186	1.07851	0.00323217	42	1.83757	29	1.37294	1.33842	0.42053	0.460186
AT1G01450.1	1413	Protein kinase superfamily protein	14	0.857384	30	2.12993	0.402542	-1.31279	0.0215824	15	0.984182	30	2.12993	0.462073	-1.11381	0.0601223
AT1G01453.2	1225	unknown protein; FUNCTIONS IN: molecular_function unknown; INVOLVED IN: biological_process unknown; LOCATED IN: cellular_component unknown; BEST Arabidopsis thaliana protein match is: unknown protein (TAIR:AT4G01110.1); Has 30201 Blast hits to 17322 proteins in 780 species: Archae - 12; Bacteria - 1396; Metazoa - 17338; Fungi - 3422; Plants - 5037; Viruses - 0; Other Eukaryotes - 2996 (source: NC…	2	0.141281	1	0.0818935	1.72518	0.786747	0.82015	0	0	1	0.0818935	#VALUE!	#VALUE!	NA
AT1G01460.1	1452	Phosphatidylinositol-4-phosphate 5-kinase, core	NA	#VALUE!	NA	#VALUE!	#VALUE!	#VALUE!	NA	NA	#VALUE!	NA	#VALUE!	#VALUE!	#VALUE!	NA
AT1G01470.1	727	Late embryogenesis abundant protein	399	47.4928	408	56.3003	0.843562	-0.245434	0.0701091	575	73.3263	408	56.3003	1.30241	0.381187	0.000516085
AT1G01471.1	216	unknown protein; Has 30201 Blast hits to 17322 proteins in 780 species: Archae - 12; Bacteria - 1396; Metazoa - 17338; Fungi - 3422; Plants - 5037; Viruses - 0; Other Eukaryotes - 2996 (source: NCBI BLink).	NA	#VALUE!	NA	#VALUE!	#VALUE!	#VALUE!	NA	NA	#VALUE!	NA	#VALUE!	#VALUE!	#VALUE!	NA
AT1G01480.1	1920	1-amino-cyclopropane-1-carboxylate synthase 2	26	1.17182	22	1.14949	1.01942	0.0277546	0.973594	13	0.627723	22	1.14949	0.546087	-0.872798	0.234374
AT1G01490.1	1107	Heavy metal transport/detoxification superfamily protein	1120	87.5508	1113	100.863	0.868015	-0.204208	0.00635346	1273	106.612	1113	100.863	1.057	0.0799727	0.399488
AT1G01500.1	1461	Erythronate-4-phosphate dehydrogenase family protein	45	2.66534	33	2.26594	1.17626	0.234206	0.705509	55	3.49011	33	2.26594	1.54024	0.62316	0.16213
AT1G01510.1	2155	NAD(P)-binding Rossmann-fold superfamily protein	226	9.07509	203	9.45005	0.960322	-0.0584104	0.838139	273	11.7447	203	9.45005	1.24282	0.313615	0.0833611
AT1G01520.1	864	Homeodomain-like superfamily protein	220	22.0343	178	20.6677	1.06612	0.0923728	0.739256	237	25.4308	178	20.6677	1.23047	0.299204	0.135009
AT1G01530.1	752	AGAMOUS-like 28	1	0.115073	5	0.667018	0.172518	-2.53518	0.19368	4	0.493138	5	0.667018	0.739317	-0.435734	0.830987
AT1G01540.2	1920	Protein kinase superfamily protein	586	26.4111	469	24.5051	1.07778	0.108059	0.449356	595	28.7304	469	24.5051	1.17243	0.229496	0.051422
AT1G01550.1	1460	Protein of unknown function (DUF793)	1073	63.597	1495	102.724	0.619103	-0.691749	1.30331e-31	1499	95.1864	1495	102.724	0.926619	-0.109951	0.139431
AT1G01560.2	1319	MAP kinase 11	109	7.15107	122	9.27898	0.770674	-0.375806	0.16003	145	10.1918	122	9.27898	1.09837	0.135366	0.685636
AT1G01570.1	1437	Protein of unknown function (DUF604)	8	0.481751	9	0.628306	0.766746	-0.383178	0.779613	7	0.451614	9	0.628306	0.718781	-0.476376	0.741148
AT1G01580.1	2409	ferric reduction oxidase 2	36	1.29317	38	1.58246	0.81719	-0.291256	0.625858	83	3.19424	38	1.58246	2.01853	1.01331	0.00210479
AT1G01590.1	2115	ferric reduction oxidase 1	22	0.900123	13	0.616621	1.45977	0.545738	0.506936	19	0.832855	13	0.616621	1.35068	0.433682	0.645001
AT1G01600.1	2163	cytochrome P450, family 86, subfamily A, polypeptide 4	105	4.20071	96	4.45246	0.943458	-0.0839704	0.841314	104	4.45762	96	4.45246	1.00116	0.00167113	0.997488
AT1G01610.1	1856	glycerol-3-phosphate acyltransferase 4	536	24.9906	533	28.8094	0.867445	-0.205156	0.0844285	577	28.822	533	28.8094	1.00044	0.000629703	0.997917
AT1G01620.1	1308	plasma membrane intrinsic protein 1C	1879	124.311	1376	105.535	1.17791	0.236231	5.02973e-05	1760	124.747	1376	105.535	1.18205	0.241289	5.22164e-05
AT1G01630.1	1203	Sec14p-like phosphatidylinositol transfer family protein	523	37.6206	510	42.5295	0.884577	-0.17694	0.161873	590	45.4687	510	42.5295	1.06911	0.0964116	0.514524
AT1G01640.1	918	BTB/POZ domain-containing protein	19	1.79102	20	2.18561	0.81946	-0.287254	0.747927	33	3.33271	20	2.18561	1.52484	0.60866	0.32783
AT1G01650.1	2140	SIGNAL PEPTIDE PEPTIDASE-LIKE 4	547	22.1189	583	27.33	0.809325	-0.305209	0.00329937	718	31.1055	583	27.33	1.13814	0.186682	0.0885333
AT1G01660.1	1707	RING/U-box superfamily protein	9	0.456245	9	0.528925	0.86259	-0.213253	0.888223	20	1.08623	9	0.528925	2.05366	1.0382	0.200629
AT1G01670.1	1411	RING/U-box superfamily protein	30	1.83986	25	1.77745	1.03511	0.0497809	0.958162	38	2.49679	25	1.77745	1.4047	0.490265	0.407665
AT1G01680.1	965	plant U-box 54	227	20.3558	202	20.9995	0.969346	-0.0449165	0.885247	299	28.7257	202	20.9995	1.36792	0.451984	0.00471955
AT1G01690.1	1692	putative recombination initiation defects 3	29	1.48316	20	1.18581	1.25076	0.322799	0.672318	26	1.42462	20	1.18581	1.20139	0.264706	0.756644
AT1G01695.1	1302	Phosphatidylinositol N-acetyglucosaminlytransferase subunit P-related	NA	#VALUE!	NA	#VALUE!	#VALUE!	#VALUE!	NA	NA	#VALUE!	NA	#VALUE!	#VALUE!	#VALUE!	NA
AT1G01700.1	1458	RHO guanyl-nucleotide exchange factor 2	8	0.474812	7	0.481644	0.985817	-0.0206084	0.988126	7	0.445109	7	0.481644	0.924147	-0.113806	0.963232
AT1G01710.1	2492	Acyl-CoA thioesterase family protein	309	10.73	312	12.5601	0.854296	-0.227193	0.164424	393	14.6208	312	12.5601	1.16407	0.219177	0.157682
AT1G01720.1	1316	NAC (No Apical Meristem) domain transcriptional regulator superfamily protein	338	22.2254	331	25.2323	0.880832	-0.183061	0.270161	463	32.6175	331	25.2323	1.29269	0.370375	0.00325568
AT1G01725.1	453	unknown protein; FUNCTIONS IN: molecular_function unknown; INVOLVED IN: biological_process unknown; LOCATED IN: endomembrane system; EXPRESSED IN: 23 plant structures; EXPRESSED DURING: 14 growth stages; BEST Arabidopsis thaliana protein match is: unknown protein (TAIR:AT4G00530.1); Has 20 Blast hits to 20 proteins in 7 species: Archae - 0; Bacteria - 0; Metazoa - 0; Fungi - 0; Plants - 20; Virus…	19	3.62948	20	4.42912	0.81946	-0.287254	0.747927	23	4.70713	20	4.42912	1.06277	0.0878278	0.942509
AT1G01730.1	910	unknown protein; FUNCTIONS IN: molecular_function unknown; INVOLVED IN: biological_process unknown; LOCATED IN: chloroplast; EXPRESSED IN: 23 plant structures; EXPRESSED DURING: 13 growth stages; Has 42 Blast hits to 42 proteins in 17 species: Archae - 0; Bacteria - 2; Metazoa - 5; Fungi - 1; Plants - 34; Viruses - 0; Other Eukaryotes - 0 (source: NCBI BLink).	112	10.6504	91	10.0319	1.06165	0.0863068	0.834282	113	11.5123	91	10.0319	1.14757	0.198578	0.578486
AT1G01740.1	1648	Protein kinase protein with tetratricopeptide repeat domain	39	2.04784	36	2.19144	0.934472	-0.0977762	0.899109	43	2.41901	36	2.19144	1.10384	0.142534	0.836784
AT1G01750.1	769	actin depolymerizing factor 11	2	0.225057	0	0	#VALUE!	#VALUE!	NA	2	0.241118	0	0	#VALUE!	#VALUE!	NA
AT1G01760.1	1312	adenosine deaminases;RNA binding;RNA binding;adenosine deaminases	12	0.791475	5	0.382315	2.07022	1.04978	0.353927	10	0.706631	5	0.382315	1.84829	0.886194	0.490904
AT1G01770.1	2362	unknown protein; CONTAINS InterPro DOMAIN/s: Protein of unknown function DUF1446 (InterPro:IPR010839); Has 1597 Blast hits to 1509 proteins in 306 species: Archae - 4; Bacteria - 843; Metazoa - 22; Fungi - 131; Plants - 31; Viruses - 0; Other Eukaryotes - 566 (source: NCBI BLink).	103	3.77352	91	3.86498	0.976338	-0.0345476	0.946571	135	5.29883	91	3.86498	1.37099	0.455215	0.0848203
AT1G01780.1	939	GATA type zinc finger transcription factor family protein	32	2.94899	29	3.09826	0.951823	-0.0712345	0.940254	21	2.07338	29	3.09826	0.66921	-0.57947	0.372402
AT1G01790.1	3892	K+ efflux antiporter 1	1430	31.7946	1426	36.7563	0.865009	-0.209212	0.00111027	1642	39.1135	1426	36.7563	1.06413	0.0896741	0.249012
AT1G01800.1	1094	NAD(P)-binding Rossmann-fold superfamily protein	671	53.0756	625	57.3123	0.926076	-0.110797	0.376788	693	58.7276	625	57.3123	1.02469	0.0351931	0.83409
AT1G01810.1	639	unknown protein; Has 12 Blast hits to 12 proteins in 5 species: Archae - 0; Bacteria - 0; Metazoa - 5; Fungi - 0; Plants - 7; Viruses - 0; Other Eukaryotes - 0 (source: NCBI BLink).	14	1.89591	3	0.470983	4.02542	2.00914	0.0575839	8	1.16069	3	0.470983	2.46439	1.30123	0.372418
AT1G01820.1	1048	peroxin 11c	204	16.8445	220	21.0594	0.799856	-0.322188	0.0890061	239	21.1428	220	21.0594	1.00396	0.00570101	0.98321
AT1G01830.2	2139	ARM repeat superfamily protein	536	21.6842	400	18.7601	1.15587	0.20898	0.107447	778	33.7206	400	18.7601	1.79747	0.845964	9.43626e-21
AT1G01840.1	822	unknown protein; Has 23 Blast hits to 23 proteins in 9 species: Archae - 0; Bacteria - 0; Metazoa - 0; Fungi - 0; Plants - 23; Viruses - 0; Other Eukaryotes - 0 (source: NCBI BLink).	12	1.26328	10	1.22043	1.03511	0.0497809	0.966893	23	2.59407	10	1.22043	2.12554	1.08783	0.141343
AT1G01860.1	1350	Ribosomal RNA adenine dimethylase family protein	64	4.10238	56	4.1614	0.985817	-0.0206084	0.967443	67	4.60116	56	4.1614	1.10568	0.144928	0.785601
AT1G01870.1	73	pre-tRNA	NA	#VALUE!	NA	#VALUE!	#VALUE!	#VALUE!	NA	NA	#VALUE!	NA	#VALUE!	#VALUE!	#VALUE!	NA
AT1G01880.1	1996	5'-3' exonuclease family protein	10	0.43354	3	0.150781	2.8753	1.52371	0.230035	12	0.557374	3	0.150781	3.69659	1.88619	0.0999744
AT1G01890.1	73	pre-tRNA	NA	#VALUE!	NA	#VALUE!	#VALUE!	#VALUE!	NA	NA	#VALUE!	NA	#VALUE!	#VALUE!	#VALUE!	NA
AT1G01900.1	2460	subtilase family protein	63	2.21613	35	1.42731	1.55266	0.634743	0.121502	65	2.44965	35	1.42731	1.71627	0.779279	0.0456855
AT1G01910.1	1365	P-loop containing nucleoside triphosphate hydrolases superfamily protein	267	16.9265	254	18.6675	0.906738	-0.141242	0.497747	282	19.1533	254	18.6675	1.02602	0.0370606	0.899127
AT1G01920.1	1873	SET domain-containing protein	61	2.81826	45	2.41024	1.16929	0.225631	0.660884	44	2.17792	45	2.41024	0.90361	-0.146228	0.815377
AT1G01930.1	1999	zinc finger protein-related	130	5.62756	89	4.46645	1.25996	0.333381	0.248688	106	4.91608	89	4.46645	1.10067	0.138381	0.733919
AT1G01940.1	736	Cyclophilin-like peptidyl-prolyl cis-trans isomerase family protein	102	11.9926	59	8.04191	1.49126	0.576529	0.0599216	110	13.8561	59	8.04191	1.72299	0.784911	0.00503042
AT1G01950.3	3058	armadillo repeat kinesin 2	190	5.37657	148	4.85523	1.10738	0.147149	0.592385	198	6.0028	148	4.85523	1.23636	0.306097	0.170361
AT1G01960.1	5495	SEC7-like guanine nucleotide exchange family protein	780	12.2833	665	12.1406	1.01176	0.0168663	0.92699	816	13.7673	665	12.1406	1.13399	0.181409	0.0747497
AT1G01970.1	1649	Tetratricopeptide repeat (TPR)-like superfamily protein	205	10.7578	216	13.1407	0.818662	-0.288661	0.14095	224	12.5937	216	13.1407	0.958374	-0.0613387	0.834198
AT1G01980.1	1828	FAD-binding Berberine family protein	0	0	1	0.0548794	#VALUE!	#VALUE!	NA	0	0	1	0.0548794	#VALUE!	#VALUE!	NA
AT1G01990.1	1176	unknown protein; Has 32 Blast hits to 32 proteins in 6 species: Archae - 0; Bacteria - 0; Metazoa - 0; Fungi - 0; Plants - 32; Viruses - 0; Other Eukaryotes - 0 (source: NCBI BLink).	223	16.4092	241	20.5587	0.798164	-0.325243	0.0685162	259	20.4183	241	20.5587	0.99317	-0.00988713	0.981853
AT1G02000.1	1781	UDP-D-glucuronate 4-epimerase 2	89	4.3243	123	6.9283	0.62415	-0.680035	0.00524613	136	7.07948	123	6.9283	1.02182	0.0311423	0.953779
AT1G02010.1	2460	secretory 1A	81	2.84931	52	2.12057	1.34365	0.426157	0.253794	73	2.75115	52	2.12057	1.29736	0.375579	0.357545
AT1G02020.1	2258	nitroreductase family protein	218	8.35453	240	10.6628	0.783519	-0.35196	0.045707	307	12.6049	240	10.6628	1.18214	0.241398	0.174555
AT1G02030.1	1938	C2H2-like zinc finger protein	3	0.133954	2	0.103529	1.29388	0.371709	0.90146	9	0.430541	2	0.103529	4.15866	2.05612	0.14124
AT1G02040.1	975	C2H2-type zinc finger family protein	0	0	1	0.102892	#VALUE!	#VALUE!	NA	0	0	1	0.102892	#VALUE!	#VALUE!	NA
AT1G02050.1	1312	Chalcone and stilbene synthase family protein	58	3.82546	36	2.75267	1.38973	0.474803	0.296544	31	2.19055	36	2.75267	0.795793	-0.329535	0.600842
AT1G02060.1	2177	Tetratricopeptide repeat (TPR)-like superfamily protein	51	2.02722	48	2.21191	0.916502	-0.125791	0.830027	58	2.46999	48	2.21191	1.11668	0.159212	0.780766
AT1G02065.1	1609	squamosa promoter binding protein-like 8	39	2.09748	41	2.55631	0.820512	-0.285403	0.6156	46	2.6505	41	2.55631	1.03685	0.0522039	0.954247
AT1G02070.1	604	unknown protein; BEST Arabidopsis thaliana protein match is: unknown protein (TAIR:AT3G60520.1); Has 98 Blast hits to 98 proteins in 13 species: Archae - 0; Bacteria - 0; Metazoa - 0; Fungi - 0; Plants - 98; Viruses - 0; Other Eukaryotes - 0 (source: NCBI BLink).	10	1.43269	3	0.498276	2.8753	1.52371	0.230035	7	1.07445	3	0.498276	2.15634	1.10859	0.487677
AT1G02074.1	147	unknown protein; Has 30201 Blast hits to 17322 proteins in 780 species: Archae - 12; Bacteria - 1396; Metazoa - 17338; Fungi - 3422; Plants - 5037; Viruses - 0; Other Eukaryotes - 2996 (source: NCBI BLink).	NA	#VALUE!	NA	#VALUE!	#VALUE!	#VALUE!	NA	NA	#VALUE!	NA	#VALUE!	#VALUE!	#VALUE!	NA
AT1G02080.1	7461	transcription regulators	1295	15.0197	1226	16.4846	0.911137	-0.13426	0.0825988	1595	19.8194	1226	16.4846	1.2023	0.265791	2.07835e-05
AT1G02090.1	1064	Proteasome component (PCI) domain protein	231	18.7871	184	17.3485	1.08293	0.114934	0.658546	253	22.0447	184	17.3485	1.2707	0.345626	0.0636105
AT1G02100.3	1335	Leucine carboxyl methyltransferase	284	18.4088	267	20.0639	0.917511	-0.124202	0.555327	299	20.7642	267	20.0639	1.03491	0.0494997	0.849756
AT1G02110.1	2314	Protein of unknown function (DUF630 and DUF632)	173	6.46952	124	5.37581	1.20345	0.267178	0.292011	157	6.29017	124	5.37581	1.17009	0.226618	0.417958
AT1G02120.1	1974	GRAM domain family protein	820	35.9465	684	34.7612	1.0341	0.0483741	0.735917	954	44.8051	684	34.7612	1.28894	0.366187	7.1698e-06
AT1G02130.1	1021	RAS 5	307	26.0197	280	27.5117	0.945768	-0.0804416	0.721841	304	27.6041	280	27.5117	1.00336	0.00483841	0.984251
AT1G02136.1	192	pseudogene of phagocytosis and cell motility protein	0	0	1	0.522497	#VALUE!	#VALUE!	NA	0	0	1	0.522497	#VALUE!	#VALUE!	NA
AT1G02140.1	785	mago nashi family protein	994	109.574	977	124.856	0.877599	-0.188366	0.0224152	961	113.496	977	124.856	0.909012	-0.137628	0.135466
AT1G02145.3	1655	homolog of asparagine-linked glycosylation 12	122	6.37898	107	6.48591	0.983514	-0.0239831	0.959142	142	7.95457	107	6.48591	1.22644	0.294474	0.292098
AT1G02150.1	1910	Tetratricopeptide repeat (TPR)-like superfamily protein	481	21.7922	450	23.6355	0.922013	-0.117142	0.440673	497	24.124	450	23.6355	1.02067	0.0295148	0.889656
AT1G02160.2	567	Cox19 family protein (CHCH motif)	37	5.64688	38	6.72335	0.83989	-0.251728	0.681519	52	8.5025	38	6.72335	1.26462	0.338706	0.514543
AT1G02170.1	1336	metacaspase 1	298	19.3019	251	18.8474	1.02411	0.0343715	0.903945	376	26.092	251	18.8474	1.38438	0.469239	0.000698734
AT1G02180.1	918	ferredoxin-related	16	1.50823	13	1.42065	1.06165	0.0863068	0.949421	20	2.01982	13	1.42065	1.42176	0.507682	0.56843
AT1G02190.1	2173	Fatty acid hydroxylase superfamily	76	3.02652	37	1.70815	1.77181	0.825221	0.0198319	23	0.981283	37	1.70815	0.57447	-0.799697	0.131193
AT1G02205.3	2067	Fatty acid hydroxylase superfamily	1237	51.7868	1095	53.1446	0.974451	-0.0373388	0.746101	940	42.1613	1095	53.1446	0.793331	-0.334004	4.11425e-06
AT1G02210.1	264	NAC (No Apical Meristem) domain transcriptional regulator superfamily protein	NA	#VALUE!	NA	#VALUE!	#VALUE!	#VALUE!	NA	NA	#VALUE!	NA	#VALUE!	#VALUE!	#VALUE!	NA
AT1G02220.1	1353	NAC domain containing protein 3	128	8.18657	109	8.08191	1.01295	0.0185622	0.956989	172	11.7857	109	8.08191	1.45829	0.544274	0.0133812
AT1G02228.1	789	transposable element gene	NA	#VALUE!	NA	#VALUE!	#VALUE!	#VALUE!	NA	NA	#VALUE!	NA	#VALUE!	#VALUE!	#VALUE!	NA
AT1G02230.1	1081	NAC domain containing protein 4	19	1.52096	19	1.76325	0.86259	-0.213253	0.817854	33	2.83018	19	1.76325	1.6051	0.682661	0.266241
AT1G02250.1	1089	NAC domain containing protein 5	NA	#VALUE!	NA	#VALUE!	#VALUE!	#VALUE!	NA	NA	#VALUE!	NA	#VALUE!	#VALUE!	#VALUE!	NA
AT1G02260.1	2146	Divalent ion symporter	117	4.71787	94	4.39424	1.07365	0.102522	0.794995	128	5.52976	94	4.39424	1.25841	0.331605	0.255398
AT1G02270.1	1645	Calcium-binding endonuclease/exonuclease/phosphatase family	214	11.2574	230	14.0264	0.802584	-0.317277	0.0858859	252	14.2024	230	14.0264	1.01254	0.0179838	0.968717
AT1G02280.1	1173	translocon at the outer envelope membrane of chloroplasts 33	308	22.7218	245	20.9533	1.0844	0.116895	0.584297	238	18.8107	245	20.9533	0.897743	-0.155626	0.476228
AT1G02290.1	1695	unknown protein; BEST Arabidopsis thaliana protein match is: unknown protein (TAIR:AT3G45830.1); Has 134 Blast hits to 134 proteins in 37 species: Archae - 0; Bacteria - 0; Metazoa - 54; Fungi - 0; Plants - 78; Viruses - 0; Other Eukaryotes - 2 (source: NCBI BLink).	69	3.52265	50	2.95928	1.19037	0.251415	0.587324	80	4.37569	50	2.95928	1.47863	0.564266	0.11348
AT1G02300.1	1227	Cysteine proteinases superfamily protein	28	1.97471	24	1.96224	1.00635	0.00913896	0.989773	38	2.87121	24	1.96224	1.46323	0.549159	0.342509
AT1G02305.1	1407	Cysteine proteinases superfamily protein	758	46.6192	734	52.3344	0.890794	-0.166836	0.10137	975	64.2446	734	52.3344	1.22758	0.295816	0.000345207
AT1G02310.1	1390	Glycosyl hydrolase superfamily protein	4	0.24902	2	0.144345	1.72518	0.786747	0.734504	6	0.400187	2	0.144345	2.77244	1.47116	0.403842
AT1G02320.1	147	unknown protein; Has 0 Blast hits to 0 proteins in 0 species (source: NCBI BLink).	NA	#VALUE!	NA	#VALUE!	#VALUE!	#VALUE!	NA	NA	#VALUE!	NA	#VALUE!	#VALUE!	#VALUE!	NA
AT1G02330.1	1058	CONTAINS InterPro DOMAIN/s: Hepatocellular carcinoma-associated antigen 59 (InterPro:IPR010756); Has 1239 Blast hits to 998 proteins in 204 species: Archae - 4; Bacteria - 71; Metazoa - 421; Fungi - 109; Plants - 87; Viruses - 5; Other Eukaryotes - 542 (source: NCBI BLink).	204	16.6853	138	13.0851	1.27513	0.350647	0.102973	167	14.6338	138	13.0851	1.11835	0.161374	0.580392
AT1G02335.1	832	germin-like protein subfamily 2 member 2 precursor	112	11.6489	55	6.6317	1.75655	0.812742	0.00358955	91	10.1401	55	6.6317	1.52904	0.612629	0.0587643
AT1G02340.1	1253	basic helix-loop-helix (bHLH) DNA-binding superfamily protein	18	1.24311	32	2.56203	0.485207	-1.04333	0.0577659	10	0.739904	32	2.56203	0.288796	-1.79188	0.00216059
AT1G02350.1	423	protoporphyrinogen oxidase-related	3	0.61372	1	0.237162	2.58777	1.37171	0.617799	0	0	1	0.237162	#VALUE!	#VALUE!	NA
AT1G02360.1	1011	Chitinase family protein	64	5.47795	68	6.7475	0.811849	-0.300716	0.457089	79	7.2444	68	6.7475	1.07364	0.102512	0.839074
AT1G02370.1	1758	Tetratricopeptide repeat (TPR)-like superfamily protein	70	3.44563	53	3.02442	1.13927	0.188109	0.702613	50	2.6368	53	3.02442	0.871837	-0.19787	0.720818
AT1G02380.1	1121	unknown protein; BEST Arabidopsis thaliana protein match is: unknown protein (TAIR:AT4G01960.1); Has 66 Blast hits to 66 proteins in 11 species: Archae - 0; Bacteria - 0; Metazoa - 0; Fungi - 0; Plants - 66; Viruses - 0; Other Eukaryotes - 0 (source: NCBI BLink).	25	1.92985	13	1.16338	1.65883	0.730163	0.315517	21	1.73676	13	1.16338	1.49285	0.578072	0.492081
AT1G02390.1	1791	glycerol-3-phosphate acyltransferase 2	79	3.81699	95	5.32125	0.717312	-0.479328	0.110825	112	5.79761	95	5.32125	1.08952	0.123693	0.758932
AT1G02391.1	156	unknown protein; Has 30201 Blast hits to 17322 proteins in 780 species: Archae - 12; Bacteria - 1396; Metazoa - 17338; Fungi - 3422; Plants - 5037; Viruses - 0; Other Eukaryotes - 2996 (source: NCBI BLink).	NA	#VALUE!	NA	#VALUE!	#VALUE!	#VALUE!	NA	NA	#VALUE!	NA	#VALUE!	#VALUE!	#VALUE!	NA
AT1G02400.1	1339	gibberellin 2-oxidase 6	15	0.969394	25	1.87303	0.517554	-0.950219	0.141695	21	1.454	25	1.87303	0.776283	-0.365345	0.637485
AT1G02405.1	527	proline-rich family protein	3	0.492607	7	1.33252	0.369681	-1.43565	0.320765	6	1.05552	7	1.33252	0.792126	-0.336199	0.84552
AT1G02410.1	1176	cytochrome c oxidase assembly protein CtaG / Cox11 family	202	14.8639	180	15.355	0.968017	-0.0468951	0.886751	203	16.0035	180	15.355	1.04223	0.0596767	0.850707
AT1G02420.1	1476	Pentatricopeptide repeat (PPR) superfamily protein	38	2.22785	26	1.76715	1.26071	0.334234	0.602363	36	2.26122	26	1.76715	1.27959	0.355679	0.586258
AT1G02430.1	698	ADP-ribosylation factor D1B	23	2.85143	15	2.15586	1.32264	0.403418	0.634691	20	2.65644	15	2.15586	1.2322	0.301231	0.759694
AT1G02440.1	573	ADP-ribosylation factor D1A	8	1.20816	9	1.5757	0.766746	-0.383178	0.779613	8	1.29438	9	1.5757	0.821464	-0.283731	0.850502
AT1G02450.1	541	NIM1-interacting 1	112	17.9147	114	21.1394	0.847457	-0.238789	0.441977	144	24.6769	114	21.1394	1.16734	0.223229	0.449215
AT1G02460.1	1805	Pectin lyase-like superfamily protein	14	0.671182	11	0.611365	1.09784	0.13467	0.922754	12	0.616354	11	0.611365	1.00816	0.0117248	0.992978
AT1G02470.2	855	Polyketide cyclase/dehydrase and lipid transport superfamily protein	38	3.84598	42	4.92797	0.780438	-0.357643	0.50296	53	5.74693	42	4.92797	1.16619	0.221797	0.695962
AT1G02475.1	929	Polyketide cyclase/dehydrase and lipid transport superfamily protein	508	47.3192	478	51.6176	0.916727	-0.125436	0.38443	578	57.6817	478	51.6176	1.11748	0.160253	0.220958
AT1G02480.1	73	pre-tRNA	NA	#VALUE!	NA	#VALUE!	#VALUE!	#VALUE!	NA	NA	#VALUE!	NA	#VALUE!	#VALUE!	#VALUE!	NA
AT1G02490.1	117	unknown protein; Has 0 Blast hits to 0 proteins in 0 species (source: NCBI BLink).	NA	#VALUE!	NA	#VALUE!	#VALUE!	#VALUE!	NA	NA	#VALUE!	NA	#VALUE!	#VALUE!	#VALUE!	NA
AT1G02500.1	1530	S-adenosylmethionine synthetase 1	2654	150.106	2321	152.184	0.986348	-0.0198316	0.809529	3015	182.693	2321	152.184	1.20048	0.263605	1.09482e-09
AT1G02510.1	1086	Outward rectifying potassium channel protein	0	0	1	0.0923752	#VALUE!	#VALUE!	NA	1	0.0853683	1	0.0923752	0.924147	-0.113806	0.983712
AT1G02520.1	3871	P-glycoprotein 11	31	0.692992	23	0.59606	1.16262	0.217381	0.777873	48	1.14959	23	0.59606	1.92865	0.947594	0.0415174
AT1G02530.1	3998	P-glycoprotein 12	5	0.108222	0	0	8.6259	3.10867	0.177389	4	0.0927563	0	0	#VALUE!	#VALUE!	NA
AT1G02540.1	873	unknown protein; Has 3327 Blast hits to 2216 proteins in 265 species: Archae - 18; Bacteria - 202; Metazoa - 802; Fungi - 283; Plants - 84; Viruses - 187; Other Eukaryotes - 1751 (source: NCBI BLink).	NA	#VALUE!	NA	#VALUE!	#VALUE!	#VALUE!	NA	NA	#VALUE!	NA	#VALUE!	#VALUE!	#VALUE!	NA
AT1G02550.1	729	Plant invertase/pectin methylesterase inhibitor superfamily protein	0	0	1	0.137612	#VALUE!	#VALUE!	NA	0	0	1	0.137612	#VALUE!	#VALUE!	NA
AT1G02560.1	1341	nuclear encoded CLP protease 5	1741	112.347	1865	139.52	0.805238	-0.312513	2.23642e-09	2169	149.954	1865	139.52	1.07479	0.104048	0.0956149
AT1G02570.1	906	unknown protein; BEST Arabidopsis thaliana protein match is: unknown protein (TAIR:AT1G02575.1); Has 108 Blast hits to 55 proteins in 6 species: Archae - 0; Bacteria - 0; Metazoa - 0; Fungi - 0; Plants - 108; Viruses - 0; Other Eukaryotes - 0 (source: NCBI BLink).	NA	#VALUE!	NA	#VALUE!	#VALUE!	#VALUE!	NA	NA	#VALUE!	NA	#VALUE!	#VALUE!	#VALUE!	NA
AT1G02575.1	898	unknown protein; BEST Arabidopsis thaliana protein match is: unknown protein (TAIR:AT1G02570.1).	NA	#VALUE!	NA	#VALUE!	#VALUE!	#VALUE!	NA	NA	#VALUE!	NA	#VALUE!	#VALUE!	#VALUE!	NA
AT1G02580.1	2291	SET domain-containing protein	8	0.302172	7	0.30652	0.985817	-0.0206084	0.988126	9	0.364203	7	0.30652	1.18819	0.248764	0.874824
AT1G02590.1	270	Aldehyde oxidase/xanthine dehydrogenase, molybdopterin binding protein	NA	#VALUE!	NA	#VALUE!	#VALUE!	#VALUE!	NA	NA	#VALUE!	NA	#VALUE!	#VALUE!	#VALUE!	NA
AT1G02600.1	72	pre-tRNA	NA	#VALUE!	NA	#VALUE!	#VALUE!	#VALUE!	NA	NA	#VALUE!	NA	#VALUE!	#VALUE!	#VALUE!	NA
AT1G02610.1	937	RING/FYVE/PHD zinc finger superfamily protein	40	3.69411	34	3.64019	1.01481	0.0212118	0.974521	35	3.46302	34	3.64019	0.951328	-0.0719859	0.939142
AT1G02620.1	687	Ras-related small GTP-binding family protein	0	0	1	0.146025	#VALUE!	#VALUE!	NA	1	0.134949	1	0.146025	0.924147	-0.113806	0.983712
AT1G02630.1	1609	Nucleoside transporter family protein	11	0.591597	2	0.124698	4.74424	2.24618	0.0748983	14	0.806674	2	0.124698	6.46903	2.69355	0.0168778
AT1G02640.1	2584	beta-xylosidase 2	72	2.41118	73	2.8341	0.850773	-0.233153	0.574522	69	2.47561	73	2.8341	0.873509	-0.195106	0.664434
AT1G02650.1	1542	Tetratricopeptide repeat (TPR)-like superfamily protein	5	0.280592	6	0.390348	0.718825	-0.476288	0.779047	1	0.0601232	6	0.390348	0.154024	-2.69877	0.142413
AT1G02660.1	2609	alpha/beta-Hydrolases superfamily protein	39	1.29354	37	1.4227	0.909216	-0.137305	0.839948	41	1.45692	37	1.4227	1.02405	0.0342926	0.976465
AT1G02670.1	2037	P-loop containing nucleoside triphosphate hydrolases superfamily protein	6	0.254888	2	0.0984973	2.58777	1.37171	0.438454	4	0.182052	2	0.0984973	1.84829	0.886194	0.704248
AT1G02680.1	907	TBP-associated factor 13	62	5.91526	71	7.85301	0.753247	-0.408804	0.272632	55	5.62188	71	7.85301	0.715888	-0.482193	0.199516
AT1G02681.1	510	Pseudogene of AT4G02160	0	0	1	0.196705	#VALUE!	#VALUE!	NA	0	0	1	0.196705	#VALUE!	#VALUE!	NA
AT1G02690.2	1940	importin alpha isoform 6	54	2.40869	51	2.63726	0.91333	-0.130791	0.821286	39	1.86376	51	2.63726	0.7067	-0.500829	0.279413
AT1G02700.1	1030	unknown protein; FUNCTIONS IN: molecular_function unknown; INVOLVED IN: biological_process unknown; LOCATED IN: mitochondrion; BEST Arabidopsis thaliana protein match is: unknown protein (TAIR:AT4G02140.1); Has 49 Blast hits to 49 proteins in 21 species: Archae - 0; Bacteria - 0; Metazoa - 10; Fungi - 6; Plants - 29; Viruses - 0; Other Eukaryotes - 4 (source: NCBI BLink).	7	0.588099	3	0.292193	2.01271	1.00914	0.527986	6	0.540058	3	0.292193	1.84829	0.886194	0.617439
AT1G02710.1	291	glycine-rich protein	3	0.892109	4	1.37896	0.646942	-0.628291	0.772083	5	1.59295	4	1.37896	1.15518	0.208122	0.936734
AT1G02720.1	1775	galacturonosyltransferase 5	93	4.53392	64	3.61715	1.25345	0.325905	0.367461	58	3.02939	64	3.61715	0.837508	-0.255825	0.579195
AT1G02730.1	3854	cellulose synthase-like D5	234	5.25404	116	3.01948	1.74005	0.79913	8.48645e-06	163	3.92105	116	3.01948	1.29859	0.376941	0.120578
AT1G02740.1	1319	MRG family protein	74	4.85486	80	6.08458	0.797896	-0.325728	0.36892	88	6.18535	80	6.08458	1.01656	0.0236974	0.977041
AT1G02750.1	1000	Drought-responsive family protein	95	8.22078	94	9.43003	0.871766	-0.197987	0.587654	121	11.2179	94	9.43003	1.18959	0.250468	0.436761
AT1G02760.1	73	pre-tRNA	NA	#VALUE!	NA	#VALUE!	#VALUE!	#VALUE!	NA	NA	#VALUE!	NA	#VALUE!	#VALUE!	#VALUE!	NA
AT1G02770.1	1218	Protein of unknown function (DUF626)	4	0.284186	13	1.07073	0.265412	-1.91369	0.0560946	19	1.44621	13	1.07073	1.35068	0.433682	0.645001
AT1G02780.1	1031	Ribosomal protein L19e family protein	3670	308.033	2866	278.871	1.10457	0.143488	0.0006851	3277	294.675	2866	278.871	1.05667	0.079531	0.122315
AT1G02790.1	1658	polygalacturonase 4	30	1.56576	4	0.242025	6.46942	2.69364	0.000163884	0	0	4	0.242025	#VALUE!	#VALUE!	NA
AT1G02800.1	1764	cellulase 2	39	1.91318	30	1.70611	1.12137	0.165258	0.815945	48	2.52272	30	1.70611	1.47863	0.564266	0.254708
AT1G02810.1	1906	Plant invertase/pectin methylesterase inhibitor superfamily	4	0.181605	7	0.368435	0.492908	-1.02061	0.481433	6	0.291847	7	0.368435	0.792126	-0.336199	0.84552
AT1G02813.1	612	Protein of unknown function, DUF538	1	0.141396	8	1.31137	0.107824	-3.21325	0.0417825	2	0.302974	8	1.31137	0.231037	-2.11381	0.14214
AT1G02816.1	1009	Protein of unknown function, DUF538	119	10.2058	139	13.82	0.738476	-0.437377	0.0679893	167	15.3445	139	13.82	1.11031	0.150957	0.607226
AT1G02820.1	615	Late embryogenesis abundant 3 (LEA3) family protein	384	54.0313	535	87.2698	0.61913	-0.691686	1.81413e-11	462	69.6455	535	87.2698	0.798048	-0.325452	0.0036268
AT1G02830.1	384	Ribosomal L22e protein family	1	0.22535	0	0	#VALUE!	#VALUE!	NA	NA	#VALUE!	NA	0	#VALUE!	#VALUE!	NA
AT1G02840.1	1241	RNA-binding (RRM/RBD/RNP motifs) family protein	629	43.86	440	35.5685	1.23311	0.302303	0.00540846	657	49.0817	440	35.5685	1.37992	0.464584	2.96174e-06
AT1G02850.4	1804	beta glucosidase 11	388	18.6116	335	18.6292	0.999059	-0.0013579	0.994325	484	24.8734	335	18.6292	1.33519	0.41704	0.000535552
AT1G02860.1	1517	SPX (SYG1/Pho81/XPR1) domain-containing protein	53	3.02329	76	5.02589	0.601543	-0.733261	0.0245342	54	3.30016	76	5.02589	0.656631	-0.606846	0.0795732
AT1G02870.1	843	FUNCTIONS IN: molecular_function unknown; INVOLVED IN: biological_process unknown; EXPRESSED IN: 23 plant structures; EXPRESSED DURING: 13 growth stages; CONTAINS InterPro DOMAIN/s: Ribosome biogenesis protein Nop16 (InterPro:IPR019002); Has 104 Blast hits to 104 proteins in 57 species: Archae - 0; Bacteria - 0; Metazoa - 0; Fungi - 63; Plants - 35; Viruses - 0; Other Eukaryotes - 6 (source: NCBI…	130	13.3446	110	13.0903	1.01942	0.0277546	0.954481	89	9.78788	110	13.0903	0.747719	-0.419432	0.148343
AT1G02880.3	1169	thiamin pyrophosphokinase1	199	14.7309	202	17.3349	0.849779	-0.23484	0.273167	233	18.4785	202	17.3349	1.06597	0.0921686	0.735674
AT1G02890.1	4131	AAA-type ATPase family protein	770	16.1297	713	17.3149	0.931549	-0.102297	0.384467	911	20.4451	713	17.3149	1.18078	0.239743	0.00716545
AT1G02900.1	579	rapid alkalinization factor 1	5	0.747276	8	1.38611	0.539119	-0.891325	0.507176	2	0.320242	8	1.38611	0.231037	-2.11381	0.14214
AT1G02910.1	1557	tetratricopeptide repeat (TPR)-containing protein	307	17.0624	321	20.6824	0.824969	-0.277588	0.0709476	363	21.6145	321	20.6824	1.04506	0.0635902	0.778861
AT1G02920.1	925	glutathione S-transferase 7	2476	231.632	3718	403.23	0.574441	-0.799769	3.53482e-101	3161	316.817	3718	403.23	0.785699	-0.347952	1.43416e-21
AT1G02930.1	1049	glutathione S-transferase 6	2798	230.814	3340	319.416	0.722613	-0.468706	5.12401e-35	3209	283.609	3340	319.416	0.8879	-0.17153	2.75014e-05
AT1G02940.1	771	glutathione S-transferase (class phi) 5	5	0.561184	5	0.65058	0.86259	-0.213253	0.923094	6	0.721478	5	0.65058	1.10898	0.149228	0.954186
AT1G02950.2	910	glutathione S-transferase F4	44	4.18409	33	3.63796	1.15012	0.201784	0.75119	24	2.4451	33	3.63796	0.672107	-0.573238	0.338068
AT1G02952.1	422	other RNA	0	0	1	0.237724	#VALUE!	#VALUE!	NA	0	0	1	0.237724	#VALUE!	#VALUE!	NA
AT1G02960.2	1610	unknown protein; BEST Arabidopsis thaliana protein match is: unknown protein (TAIR:AT1G02965.1); Has 100 Blast hits to 99 proteins in 48 species: Archae - 0; Bacteria - 4; Metazoa - 26; Fungi - 13; Plants - 29; Viruses - 0; Other Eukaryotes - 28 (source: NCBI BLink).	51	2.74116	28	1.74469	1.57115	0.651817	0.163916	43	2.4761	28	1.74469	1.41923	0.505104	0.351632
AT1G02965.1	489	unknown protein; BEST Arabidopsis thaliana protein match is: unknown protein (TAIR:AT1G02960.3); Has 8 Blast hits to 8 proteins in 2 species: Archae - 0; Bacteria - 0; Metazoa - 0; Fungi - 0; Plants - 8; Viruses - 0; Other Eukaryotes - 0 (source: NCBI BLink).	NA	#VALUE!	NA	#VALUE!	#VALUE!	#VALUE!	NA	NA	#VALUE!	NA	#VALUE!	#VALUE!	#VALUE!	NA
AT1G02970.1	1856	WEE1 kinase homolog	14	0.652739	10	0.540514	1.20763	0.272173	0.824505	13	0.649369	10	0.540514	1.20139	0.264706	0.836563
AT1G02980.1	2327	cullin 2	0	0	1	0.0431111	#VALUE!	#VALUE!	NA	0	0	1	0.0431111	#VALUE!	#VALUE!	NA
AT1G02990.3	4379	FUNCTIONS IN: molecular_function unknown; INVOLVED IN: biological_process unknown; LOCATED IN: cellular_component unknown; BEST Arabidopsis thaliana protein match is: CW-type Zinc Finger (TAIR:AT3G62900.1).	255	5.03912	162	3.71129	1.35778	0.44125	0.0136543	243	5.14467	162	3.71129	1.38622	0.471156	0.00921189
AT1G03000.1	3100	peroxin 6	189	5.27582	168	5.43667	0.970414	-0.0433285	0.900726	230	6.87848	168	5.43667	1.2652	0.339367	0.0878075
AT1G03010.1	2099	Phototropic-responsive NPH3 family protein	33	1.36048	14	0.669115	2.03325	1.02379	0.0841983	32	1.4134	14	0.669115	2.11234	1.07884	0.0717285
AT1G03020.1	309	Thioredoxin superfamily protein	7	1.96033	14	4.54522	0.431295	-1.21325	0.189896	18	5.40058	14	4.54522	1.18819	0.248764	0.813391
AT1G03022.1	126	unknown protein; Has 30201 Blast hits to 17322 proteins in 780 species: Archae - 12; Bacteria - 1396; Metazoa - 17338; Fungi - 3422; Plants - 5037; Viruses - 0; Other Eukaryotes - 2996 (source: NCBI BLink).	NA	#VALUE!	NA	#VALUE!	#VALUE!	#VALUE!	NA	NA	#VALUE!	NA	#VALUE!	#VALUE!	#VALUE!	NA
AT1G03030.1	1345	P-loop containing nucleoside triphosphate hydrolases superfamily protein	252	16.2132	229	17.0804	0.949225	-0.0751773	0.770412	302	20.8167	229	17.0804	1.21874	0.285395	0.099136
AT1G03040.1	1456	basic helix-loop-helix (bHLH) DNA-binding superfamily protein	425	25.2591	361	24.8732	1.01551	0.0222105	0.930992	423	26.9343	361	24.8732	1.08286	0.114853	0.511378
AT1G03050.1	1981	ENTH/ANTH/VHS superfamily protein	3	0.131047	4	0.202563	0.646942	-0.628291	0.772083	5	0.233998	4	0.202563	1.15518	0.208122	0.936734
AT1G03055.1	919	unknown protein; BEST Arabidopsis thaliana protein match is: unknown protein (TAIR:AT1G64680.1); Has 143 Blast hits to 143 proteins in 26 species: Archae - 0; Bacteria - 6; Metazoa - 0; Fungi - 0; Plants - 122; Viruses - 0; Other Eukaryotes - 15 (source: NCBI BLink).	62	5.83802	47	5.13059	1.13788	0.186354	0.724152	59	5.952	47	5.13059	1.1601	0.214248	0.687803
AT1G03060.1	11304	Beige/BEACH domain ;WD domain, G-beta repeat protein	879	6.72893	633	5.61768	1.19781	0.260404	0.00411301	826	6.77445	633	5.61768	1.20592	0.27013	0.0035858
AT1G03070.1	1019	Bax inhibitor-1 family protein	13	1.10397	8	0.787592	1.40171	0.487186	0.677561	26	2.36551	8	0.787592	3.00348	1.58663	0.0210727
AT1G03080.1	5736	kinase interacting (KIP1-like) family protein	759	11.4504	511	8.93711	1.28122	0.357523	0.000161834	705	11.3948	511	8.93711	1.275	0.350494	0.000356696
AT1G03090.2	2606	methylcrotonyl-CoA carboxylase alpha chain, mitochondrial / 3-methylcrotonyl-CoA carboxylase 1 (MCCA)	139	4.61562	125	4.81195	0.9592	-0.0600967	0.878142	153	5.44306	125	4.81195	1.13116	0.177797	0.553232
AT1G03100.1	2595	Pentatricopeptide repeat (PPR) superfamily protein	15	0.5002	12	0.463905	1.07824	0.108675	0.939046	11	0.39299	12	0.463905	0.847135	-0.239337	0.850955
AT1G03103.1	640	Bifunctional inhibitor/lipid-transfer protein/seed storage 2S albumin superfamily protein	NA	#VALUE!	NA	#VALUE!	#VALUE!	#VALUE!	NA	NA	#VALUE!	NA	#VALUE!	#VALUE!	#VALUE!	NA
AT1G03106.1	933	unknown protein; Has 35333 Blast hits to 34131 proteins in 2444 species: Archae - 798; Bacteria - 22429; Metazoa - 974; Fungi - 991; Plants - 531; Viruses - 0; Other Eukaryotes - 9610 (source: NCBI BLink).	1	0.0927487	0	0	#VALUE!	#VALUE!	NA	2	0.198735	0	0	#VALUE!	#VALUE!	NA
AT1G03110.1	1564	Transducin/WD40 repeat-like superfamily protein	62	3.4304	54	3.46372	0.990381	-0.0139447	0.977937	50	2.96387	54	3.46372	0.855691	-0.224837	0.668949
AT1G03120.1	549	responsive to abscisic acid 28	2	0.315244	1	0.182731	1.72518	0.786747	0.82015	4	0.675482	1	0.182731	3.69659	1.88619	0.418998
AT1G03130.1	892	photosystem I subunit D-2	4605	446.739	3509	394.642	1.13201	0.178888	5.78923e-07	4218	438.397	3509	394.642	1.11087	0.151693	6.56598e-05
AT1G03140.1	1443	splicing factor Prp18 family protein	318	19.07	299	20.7869	0.917403	-0.124372	0.521842	418	26.8557	299	20.7869	1.29195	0.369551	0.00584301
AT1G03150.1	743	Acyl-CoA N-acyltransferases (NAT) superfamily protein	100	11.6466	98	13.2319	0.880194	-0.184107	0.611147	131	16.3459	98	13.2319	1.23534	0.304907	0.296689
AT1G03160.1	2878	FZO-like	414	12.448	421	14.6749	0.848247	-0.237443	0.075855	443	14.2705	421	14.6749	0.972439	-0.0403196	0.848283
AT1G03170.1	1053	Protein of unknown function (DUF3049)	10	0.821791	9	0.857431	0.958433	-0.0612504	0.960839	10	0.880436	9	0.857431	1.02683	0.038197	0.989519
AT1G03180.1	1095	unknown protein; Has 36 Blast hits to 36 proteins in 15 species: Archae - 0; Bacteria - 0; Metazoa - 3; Fungi - 0; Plants - 33; Viruses - 0; Other Eukaryotes - 0 (source: NCBI BLink).	15	1.1854	12	1.09939	1.07824	0.108675	0.939046	13	1.10067	12	1.09939	1.00116	0.00167113	0.99882
AT1G03190.1	2578	RAD3-like DNA-binding helicase protein	80	2.68532	77	2.99635	0.896197	-0.158112	0.714915	99	3.56023	77	2.99635	1.18819	0.248764	0.49894
AT1G03200.1	440	unknown protein; BEST Arabidopsis thaliana protein match is: unknown protein (TAIR:AT1G03240.1); Has 2 Blast hits to 2 proteins in 1 species: Archae - 0; Bacteria - 0; Metazoa - 0; Fungi - 0; Plants - 2; Viruses - 0; Other Eukaryotes - 0 (source: NCBI BLink).	23	4.5234	9	2.05199	2.2044	1.14038	0.124302	20	4.21409	9	2.05199	2.05366	1.0382	0.200629
AT1G03210.1	861	Phenazine biosynthesis PhzC/PhzF protein	136	13.6686	116	13.5157	1.01131	0.0162284	0.96225	136	14.6441	116	13.5157	1.08348	0.115676	0.748788
AT1G03220.1	1530	Eukaryotic aspartyl protease family protein	288	16.2889	241	15.802	1.03081	0.0437822	0.873617	300	18.1784	241	15.802	1.15039	0.202123	0.284534
AT1G03230.1	1502	Eukaryotic aspartyl protease family protein	185	10.6584	142	9.48426	1.1238	0.168381	0.533268	189	11.6659	142	9.48426	1.23003	0.298689	0.197673
AT1G03240.1	473	unknown protein; BEST Arabidopsis thaliana protein match is: unknown protein (TAIR:AT1G03200.1); Has 2 Blast hits to 2 proteins in 1 species: Archae - 0; Bacteria - 0; Metazoa - 0; Fungi - 0; Plants - 2; Viruses - 0; Other Eukaryotes - 0 (source: NCBI BLink).	1	0.182948	1	0.212092	0.86259	-0.213253	0.960504	0	0	1	0.212092	#VALUE!	#VALUE!	NA
AT1G03250.2	1190	unknown protein; FUNCTIONS IN: molecular_function unknown; INVOLVED IN: biological_process unknown; LOCATED IN: cellular_component unknown; EXPRESSED IN: 24 plant structures; EXPRESSED DURING: 15 growth stages.	178	12.9438	190	16.0174	0.80811	-0.307376	0.143326	215	16.7501	190	16.0174	1.04575	0.0645312	0.831382
AT1G03260.1	1332	SNARE associated Golgi protein family	35	2.27381	29	2.18413	1.04106	0.0580486	0.949131	43	2.99289	29	2.18413	1.37029	0.454478	0.412848
AT1G03270.1	1500	CBS domain-containing protein with a domain of unknown function (DUF21)	31	1.78838	22	1.47135	1.21547	0.281511	0.703346	34	2.10142	22	1.47135	1.42823	0.514225	0.415368
AT1G03280.1	1901	Transcription factor TFIIE, alpha subunit	294	13.383	261	13.7735	0.971653	-0.0414871	0.878007	290	14.143	261	13.7735	1.02683	0.038197	0.892212
AT1G03290.1	1860	unknown protein; BEST Arabidopsis thaliana protein match is: unknown protein (TAIR:AT4G02880.2); Has 13587 Blast hits to 10183 proteins in 1114 species: Archae - 257; Bacteria - 2402; Metazoa - 5637; Fungi - 960; Plants - 675; Viruses - 54; Other Eukaryotes - 3602 (source: NCBI BLink).	789	36.7074	691	37.2692	0.984925	-0.0219139	0.899625	975	48.5979	691	37.2692	1.30397	0.38291	1.79875e-06
AT1G03300.1	2013	DOMAIN OF UNKNOWN FUNCTION 724 1	41	1.7625	33	1.64458	1.0717	0.0999044	0.897882	30	1.38167	33	1.64458	0.840133	-0.25131	0.722077
AT1G03310.2	2940	debranching enzyme 1	385	11.3319	364	12.4205	0.912355	-0.132333	0.437018	435	13.7173	364	12.4205	1.10441	0.143271	0.37708
AT1G03320.1	663	unknown protein; Has 1038 Blast hits to 683 proteins in 112 species: Archae - 4; Bacteria - 14; Metazoa - 318; Fungi - 117; Plants - 86; Viruses - 8; Other Eukaryotes - 491 (source: NCBI BLink).	1	0.13052	1	0.151311	0.86259	-0.213253	0.960504	0	0	1	0.151311	#VALUE!	#VALUE!	NA
AT1G03330.1	726	Small nuclear ribonucleoprotein family protein	123	14.6608	123	16.9963	0.86259	-0.213253	0.47666	124	15.8348	123	16.9963	0.93166	-0.102124	0.785412
AT1G03340.1	1298	unknown protein; BEST Arabidopsis thaliana protein match is: unknown protein (TAIR:AT4G02920.1); Has 44 Blast hits to 41 proteins in 13 species: Archae - 0; Bacteria - 1; Metazoa - 0; Fungi - 0; Plants - 43; Viruses - 0; Other Eukaryotes - 0 (source: NCBI BLink).	18	1.20002	25	1.93219	0.621065	-0.687185	0.305194	26	1.85706	25	1.93219	0.961113	-0.0572226	0.966682
AT1G03350.1	1756	BSD domain-containing protein	389	19.1697	320	18.2815	1.04859	0.0684448	0.74299	399	21.0656	320	18.2815	1.1523	0.204511	0.190644
AT1G03360.1	1264	ribosomal RNA processing 4	62	4.24457	39	3.0953	1.3713	0.455541	0.299452	64	4.69417	39	3.0953	1.51655	0.600792	0.140159
AT1G03365.1	2836	RING/U-box superfamily protein	164	5.00411	147	5.19992	0.962345	-0.0553738	0.878181	174	5.68813	147	5.19992	1.09389	0.129465	0.666129
AT1G03370.1	3769	C2 calcium/lipid-binding and GRAM domain containing protein	664	15.2451	631	16.7953	0.907701	-0.13971	0.231734	759	18.6699	631	16.7953	1.11161	0.152654	0.168844
AT1G03380.1	3732	homolog of yeast autophagy 18 (ATG18) G	678	15.7209	639	17.1769	0.915236	-0.127784	0.283039	794	19.7245	639	17.1769	1.14831	0.199517	0.0486521
AT1G03390.1	1386	HXXXD-type acyl-transferase family protein	2	0.124869	1	0.0723806	1.72518	0.786747	0.82015	1	0.0668903	1	0.0723806	0.924147	-0.113806	0.983712
AT1G03400.1	1236	2-oxoglutarate (2OG) and Fe(II)-dependent oxygenase superfamily protein	549	38.4365	535	43.4231	0.885162	-0.175986	0.152124	750	56.256	535	43.4231	1.29553	0.373546	6.69384e-05
AT1G03410.1	2652	2-oxoglutarate (2OG) and Fe(II)-dependent oxygenase superfamily protein	103	3.36088	77	2.91275	1.15385	0.206461	0.582034	82	2.8666	77	2.91275	0.984156	-0.0230406	0.978863
AT1G03420.1	1076	transposable element gene	55	4.42323	54	5.03462	0.878564	-0.186781	0.721692	70	6.03131	54	5.03462	1.19797	0.260589	0.567619
AT1G03430.1	1025	histidine-containing phosphotransfer factor 5	134	11.3128	118	11.549	0.979551	-0.0298073	0.948021	120	10.8538	118	11.549	0.93981	-0.0895585	0.814989
AT1G03440.1	1667	Leucine-rich repeat (LRR) family protein	249	12.9257	230	13.8413	0.933847	-0.0987416	0.68546	255	14.1818	230	13.8413	1.0246	0.0350573	0.911338
AT1G03445.1	2727	Serine/threonine protein phosphatase family protein	NA	#VALUE!	NA	#VALUE!	#VALUE!	#VALUE!	NA	NA	#VALUE!	NA	#VALUE!	#VALUE!	#VALUE!	NA
AT1G03457.2	1694	RNA-binding (RRM/RBD/RNP motifs) family protein	38	1.94115	25	1.48051	1.31114	0.390818	0.525999	23	1.25875	25	1.48051	0.850215	-0.2341	0.782215
AT1G03470.1	1247	Kinase interacting (KIP1-like) family protein	20	1.38788	18	1.44808	0.958433	-0.0612504	0.957423	20	1.48693	18	1.44808	1.02683	0.038197	0.984214
AT1G03475.1	1448	Coproporphyrinogen III oxidase	1015	60.6579	982	68.0343	0.891577	-0.165569	0.0505758	1087	69.5965	982	68.0343	1.02296	0.0327509	0.796854
AT1G03490.1	846	NAC domain containing protein 6	NA	#VALUE!	NA	#VALUE!	#VALUE!	#VALUE!	NA	NA	#VALUE!	NA	#VALUE!	#VALUE!	#VALUE!	NA
AT1G03495.1	1753	HXXXD-type acyl-transferase family protein	169	8.34246	211	12.075	0.690889	-0.533473	0.00291991	280	14.8082	211	12.075	1.22636	0.294378	0.102952
AT1G03502.1	114	snoRNA	2	1.51815	1	0.879995	1.72518	0.786747	0.82015	0	0	1	0.879995	#VALUE!	#VALUE!	NA
AT1G03506.1	87	snoRNA	NA	#VALUE!	NA	#VALUE!	#VALUE!	#VALUE!	NA	1	1.06563	0	#VALUE!	#VALUE!	#VALUE!	NA
AT1G03510.1	1290	Tetratricopeptide repeat (TPR)-like superfamily protein	4	0.268324	5	0.388835	0.690072	-0.535182	0.777325	9	0.646813	5	0.388835	1.66346	0.734191	0.600896
AT1G03515.1	72	pre-tRNA	NA	#VALUE!	NA	#VALUE!	#VALUE!	#VALUE!	NA	NA	#VALUE!	NA	#VALUE!	#VALUE!	#VALUE!	NA
AT1G03520.1	2035	Core-2/I-branching beta-1,6-N-acetylglucosaminyltransferase family protein	66	2.80653	73	3.59868	0.779876	-0.358684	0.339545	76	3.46239	73	3.59868	0.962125	-0.0557031	0.927362
AT1G03530.1	2601	nuclear assembly factor 1	163	5.42297	125	4.8212	1.12482	0.16969	0.563427	163	5.80996	125	4.8212	1.20509	0.269138	0.302727
AT1G03540.1	1830	Pentatricopeptide repeat (PPR-like) superfamily protein	10	0.472866	5	0.274097	1.72518	0.786747	0.546676	11	0.557273	5	0.274097	2.03312	1.0237	0.39294
AT1G03545.1	1223	Potential natural antisense gene, locus overlaps with AT1G03550	5	0.35378	3	0.246082	1.43765	0.523712	0.799106	6	0.454832	3	0.246082	1.84829	0.886194	0.617439
AT1G03550.1	1258	Secretory carrier membrane protein (SCAMP) family protein	47	3.23301	28	2.23287	1.44792	0.53398	0.295031	40	2.94785	28	2.23287	1.32021	0.400767	0.500795
AT1G03560.1	2255	Pentatricopeptide repeat (PPR-like) superfamily protein	69	2.64784	49	2.17989	1.21467	0.280561	0.534508	70	2.87791	49	2.17989	1.32021	0.400767	0.33198
AT1G03570.1	72	pre-tRNA	NA	#VALUE!	NA	#VALUE!	#VALUE!	#VALUE!	NA	NA	#VALUE!	NA	#VALUE!	#VALUE!	#VALUE!	NA
AT1G03580.1	1206	pseudogene, meprin and TRAF homology (MATH) domain protein -related, weak similarity to ubiquitin-specific protease 12 (Arabidopsis thaliana) GI:11993471; contains weak hit to Pfam PF00917: MATH domain	0	0	3	0.249551	#VALUE!	#VALUE!	NA	5	0.384369	3	0.249551	1.54024	0.62316	0.766372
AT1G03590.1	2003	Protein phosphatase 2C family protein	217	9.37494	172	8.61455	1.08827	0.122033	0.64597	227	10.5068	172	8.61455	1.21966	0.286478	0.167199
AT1G03600.1	780	photosystem II family protein	1072	118.93	1034	132.988	0.89429	-0.161185	0.0506548	1096	130.269	1034	132.988	0.97956	-0.0297945	0.816449
AT1G03610.1	1675	Protein of unknown function (DUF789)	247	12.7606	220	13.1763	0.968453	-0.0462459	0.874015	247	13.6713	220	13.1763	1.03756	0.0532014	0.851137
AT1G03620.1	860	ELMO/CED-12 family protein	6	0.603729	4	0.466602	1.29388	0.371709	0.844957	7	0.754616	4	0.466602	1.61726	0.693549	0.676212
AT1G03630.1	1394	protochlorophyllide oxidoreductase C	1156	71.7604	1007	72.4689	0.990222	-0.0141757	0.924473	1147	76.2828	1007	72.4689	1.05263	0.0739956	0.473959
AT1G03640.1	73	pre-tRNA	NA	#VALUE!	NA	#VALUE!	#VALUE!	#VALUE!	NA	NA	#VALUE!	NA	#VALUE!	#VALUE!	#VALUE!	NA
AT1G03650.1	793	Acyl-CoA N-acyltransferases (NAT) superfamily protein	14	1.52772	12	1.51808	1.00635	0.00913896	0.992996	11	1.28601	12	1.51808	0.847135	-0.239337	0.850955
AT1G03660.1	324	Ankyrin-repeat containing protein	2	0.534164	7	2.1674	0.246454	-2.02061	0.176978	3	0.858425	7	2.1674	0.396063	-1.3362	0.376991
AT1G03670.1	1851	ankyrin repeat family protein	0	0	1	0.0541974	#VALUE!	#VALUE!	NA	1	0.0500864	1	0.0541974	0.924147	-0.113806	0.983712
AT1G03680.1	910	thioredoxin M-type 1	1271	120.863	1161	127.99	0.944317	-0.0826574	0.362932	1261	128.469	1161	127.99	1.00375	0.00539422	0.979649
AT1G03687.1	1356	DTW domain-containing protein	68	4.33949	61	4.5129	0.961576	-0.056528	0.926657	62	4.23895	61	4.5129	0.939297	-0.0903471	0.873812
AT1G03700.1	640	Uncharacterised protein family (UPF0497)	NA	#VALUE!	NA	#VALUE!	#VALUE!	#VALUE!	NA	NA	#VALUE!	NA	#VALUE!	#VALUE!	#VALUE!	NA
AT1G03710.1	957	Cystatin/monellin superfamily protein	6	0.542536	3	0.314481	1.72518	0.786747	0.663415	4	0.387502	3	0.314481	1.2322	0.301231	0.909675
AT1G03720.1	825	Cysteine proteinases superfamily protein	NA	#VALUE!	NA	#VALUE!	#VALUE!	#VALUE!	NA	NA	#VALUE!	NA	#VALUE!	#VALUE!	#VALUE!	NA
AT1G03730.1	1068	unknown protein; BEST Arabidopsis thaliana protein match is: unknown protein (TAIR:AT4G03600.1); Has 50 Blast hits to 50 proteins in 10 species: Archae - 0; Bacteria - 0; Metazoa - 0; Fungi - 0; Plants - 50; Viruses - 0; Other Eukaryotes - 0 (source: NCBI BLink).	45	3.64612	35	3.28762	1.10904	0.149317	0.824014	40	3.47228	35	3.28762	1.05617	0.078839	0.927033
AT1G03740.1	3017	Protein kinase superfamily protein	425	12.19	319	10.6072	1.14922	0.200653	0.184943	401	12.3224	319	10.6072	1.1617	0.21624	0.159275
AT1G03743.1	81	snoRNA	NA	#VALUE!	NA	#VALUE!	#VALUE!	#VALUE!	NA	NA	#VALUE!	NA	#VALUE!	#VALUE!	#VALUE!	NA
AT1G03746.1	85	snoRNA	NA	#VALUE!	NA	#VALUE!	#VALUE!	#VALUE!	NA	NA	#VALUE!	NA	#VALUE!	#VALUE!	#VALUE!	NA
AT1G03750.1	2683	switch 2	58	1.87067	37	1.38346	1.35217	0.435274	0.344991	74	2.55704	37	1.38346	1.84829	0.886194	0.0126858
AT1G03760.1	1382	Prefoldin chaperone subunit family protein	74	4.63354	65	4.71835	0.982025	-0.0261679	0.965727	90	6.03755	65	4.71835	1.27959	0.355679	0.322932
AT1G03770.2	1659	RING 1B	49	2.55587	27	1.63269	1.56544	0.646569	0.177995	35	1.95591	27	1.63269	1.19797	0.260589	0.71377
AT1G03780.3	2539	targeting protein for XKLP2	78	2.65841	26	1.0273	2.58777	1.37171	8.99817e-05	38	1.38755	26	1.0273	1.35068	0.433682	0.472604
AT1G03790.1	1573	Zinc finger C-x8-C-x5-C-x3-H type family protein	1	0.0550124	0	0	#VALUE!	#VALUE!	NA	1	0.0589383	0	0	#VALUE!	#VALUE!	NA
AT1G03800.1	738	ERF domain protein 10	6	0.703533	1	0.135934	5.17554	2.37171	0.206385	5	0.628116	1	0.135934	4.62073	2.20812	0.28666
AT1G03810.1	432	Nucleic acid-binding, OB-fold-like protein	NA	#VALUE!	NA	#VALUE!	#VALUE!	#VALUE!	NA	NA	#VALUE!	NA	#VALUE!	#VALUE!	#VALUE!	NA
AT1G03820.1	860	unknown protein; FUNCTIONS IN: molecular_function unknown; INVOLVED IN: biological_process unknown; LOCATED IN: endomembrane system; EXPRESSED IN: 21 plant structures; EXPRESSED DURING: 13 growth stages; Has 1345 Blast hits to 1122 proteins in 102 species: Archae - 2; Bacteria - 28; Metazoa - 28; Fungi - 30; Plants - 109; Viruses - 0; Other Eukaryotes - 1148 (source: NCBI BLink).	116	11.6721	106	12.365	0.943966	-0.0831929	0.83274	162	17.464	106	12.365	1.41238	0.498123	0.0312669
AT1G03830.2	3289	guanylate-binding family protein	45	1.18396	26	0.793039	1.49294	0.57816	0.264449	41	1.1557	26	0.793039	1.45731	0.543306	0.323887
AT1G03840.1	1686	C2H2 and C2HC zinc fingers superfamily protein	6	0.307952	6	0.357009	0.86259	-0.213253	0.91314	8	0.439905	6	0.357009	1.2322	0.301231	0.854899
AT1G03850.1	887	Glutaredoxin family protein	46	4.4877	41	4.63709	0.967784	-0.0472435	0.953012	43	4.49439	41	4.63709	0.969227	-0.0450933	0.965677
AT1G03860.1	1280	prohibitin 2	405	27.3801	313	24.5312	1.11613	0.158506	0.338919	440	31.869	313	24.5312	1.29912	0.377535	0.00353824
AT1G03870.1	1035	FASCICLIN-like arabinoogalactan 9	379	31.6875	386	37.4138	0.846947	-0.239656	0.0892498	287	25.708	386	37.4138	0.687125	-0.541356	2.39257e-05
AT1G03880.1	1633	cruciferin 2	NA	#VALUE!	NA	#VALUE!	#VALUE!	#VALUE!	NA	NA	#VALUE!	NA	#VALUE!	#VALUE!	#VALUE!	NA
AT1G03890.1	1520	RmlC-like cupins superfamily protein	NA	#VALUE!	NA	#VALUE!	#VALUE!	#VALUE!	NA	NA	#VALUE!	NA	#VALUE!	#VALUE!	#VALUE!	NA
AT1G03900.1	1198	non-intrinsic ABC protein 4	812	58.6528	692	57.9475	1.01217	0.0174542	0.923746	881	68.1782	692	57.9475	1.17655	0.234564	0.0103443
AT1G03905.1	1141	P-loop containing nucleoside triphosphate hydrolases superfamily protein	14	1.06177	13	1.14299	0.928943	-0.106338	0.940382	18	1.46256	13	1.14299	1.27959	0.355679	0.726043
AT1G03910.2	2466	EXPRESSED IN: 24 plant structures; EXPRESSED DURING: 13 growth stages; CONTAINS InterPro DOMAIN/s: Cactin protein, cactus-binding domain, C-terminal (InterPro:IPR019134), Cactin, central region (InterPro:IPR018816); BEST Arabidopsis thaliana protein match is: unknown protein (TAIR:AT2G36815.2).	459	16.1068	374	15.2147	1.05863	0.0822024	0.653004	458	17.2186	374	15.2147	1.13171	0.178503	0.227624
AT1G03920.1	2005	Protein kinase family protein	5	0.215797	4	0.200139	1.07824	0.108675	0.964486	4	0.184957	4	0.200139	0.924147	-0.113806	0.975168
AT1G03930.1	2338	dual specificity kinase 1	273	10.1043	199	8.53874	1.18335	0.242879	0.206653	272	10.7858	199	8.53874	1.26316	0.337032	0.0594114
AT1G03935.1	87	snoRNA	0	0	2	2.30619	#VALUE!	#VALUE!	NA	2	2.13126	2	2.30619	0.924147	-0.113806	0.982518
AT1G03940.1	1515	HXXXD-type acyl-transferase family protein	169	9.65303	154	10.1975	0.946608	-0.0791606	0.805058	227	13.8912	154	10.1975	1.36222	0.445956	0.0191288
AT1G03950.1	1002	vacuolar protein sorting-associated protein 2.3	151	13.0406	115	11.5137	1.13262	0.179661	0.555483	134	12.3983	115	11.5137	1.07683	0.106793	0.775162
AT1G03960.1	2331	Calcium-binding EF hand family protein	67	2.48727	52	2.23793	1.11141	0.152396	0.772833	53	2.10795	52	2.23793	0.941919	-0.0863253	0.89473
AT1G03970.1	1148	G-box binding factor 4	171	12.8897	202	17.652	0.730212	-0.453612	0.0157641	248	20.0279	202	17.652	1.1346	0.182179	0.406721
AT1G03980.1	2337	phytochelatin synthase 2	68	2.51791	70	3.00486	0.837944	-0.255074	0.540541	90	3.57034	70	3.00486	1.18819	0.248764	0.522648
AT1G03982.1	1290	PAK-box/P21-Rho-binding family protein	NA	#VALUE!	NA	#VALUE!	#VALUE!	#VALUE!	NA	NA	#VALUE!	NA	#VALUE!	#VALUE!	#VALUE!	NA
AT1G03990.1	2277	Long-chain fatty alcohol dehydrogenase family protein	33	1.25412	25	1.10144	1.13862	0.187284	0.805176	33	1.34362	25	1.10144	1.21987	0.286732	0.691414
AT1G04000.1	1014	unknown protein; BEST Arabidopsis thaliana protein match is: unknown protein (TAIR:AT5G44060.1); Has 62 Blast hits to 62 proteins in 10 species: Archae - 0; Bacteria - 0; Metazoa - 0; Fungi - 0; Plants - 62; Viruses - 0; Other Eukaryotes - 0 (source: NCBI BLink).	150	12.801	158	15.6316	0.818914	-0.288216	0.228643	156	14.2631	158	15.6316	0.912449	-0.132185	0.661137
AT1G04010.1	2399	phospholipid sterol acyl transferase 1	98	3.53497	78	3.26174	1.08377	0.116054	0.784391	126	4.8693	78	3.26174	1.49285	0.578072	0.0292711
AT1G04020.1	2397	breast cancer associated RING 1	66	2.38268	54	2.26001	1.05428	0.0762532	0.900719	80	3.0942	54	2.26001	1.36911	0.453235	0.22091
AT1G04030.1	1846	unknown protein; BEST Arabidopsis thaliana protein match is: unknown protein (TAIR:AT5G44040.1); Has 1835 Blast hits to 1511 proteins in 238 species: Archae - 7; Bacteria - 164; Metazoa - 377; Fungi - 135; Plants - 187; Viruses - 22; Other Eukaryotes - 943 (source: NCBI BLink).	35	1.64069	23	1.24992	1.31264	0.392468	0.546589	41	2.0591	23	1.24992	1.64739	0.720184	0.172478
AT1G04040.1	1063	HAD superfamily, subfamily IIIB acid phosphatase	326	26.5383	267	25.1978	1.0532	0.0747788	0.743337	345	30.0893	267	25.1978	1.19412	0.255951	0.116339
AT1G04050.1	2675	homolog of SU(var)3-9 1	28	0.905782	19	0.71255	1.27118	0.346174	0.656185	20	0.693158	19	0.71255	0.972786	-0.0398055	0.982273
AT1G04070.1	634	translocase of outer membrane 22-I	26	3.54874	22	3.48112	1.01942	0.0277546	0.973594	30	4.3869	22	3.48112	1.2602	0.333653	0.652488
AT1G04080.3	2963	Tetratricopeptide repeat (TPR)-like superfamily protein	906	26.4598	727	24.6143	1.07497	0.104302	0.34314	870	27.2216	727	24.6143	1.10593	0.145254	0.158317
AT1G04090.1	1965	Plant protein of unknown function (DUF946)	3	0.132114	0	0	#VALUE!	#VALUE!	NA	2	0.0943612	0	0	#VALUE!	#VALUE!	NA
AT1G04100.1	1254	indoleacetic acid-induced protein 10	30	2.0702	30	2.39999	0.86259	-0.213253	0.769767	32	2.3658	30	2.39999	0.985757	-0.0206967	0.98988
AT1G04110.1	2328	Subtilase family protein	34	1.26382	20	0.861851	1.4664	0.552281	0.376714	18	0.716829	20	0.861851	0.831732	-0.265809	0.780435
AT1G04120.1	5277	multidrug resistance-associated protein 5	1180	19.3502	1023	19.4479	0.994972	-0.00727275	0.962638	1351	23.7353	1023	19.4479	1.22045	0.287415	2.51749e-05
AT1G04130.1	1315	Tetratricopeptide repeat (TPR)-like superfamily protein	198	13.0295	138	10.5278	1.23763	0.307579	0.170768	222	15.6514	138	10.5278	1.48667	0.572085	0.00219627
AT1G04140.2	3138	Transducin family protein / WD-40 repeat family protein	1022	28.183	1071	34.2391	0.823125	-0.280817	0.000116323	1283	37.9053	1071	34.2391	1.10708	0.146757	0.067261
AT1G04150.1	3039	C2 calcium/lipid-binding plant phosphoribosyltransferase family protein	2	0.0569494	0	0	#VALUE!	#VALUE!	NA	NA	#VALUE!	NA	0	#VALUE!	#VALUE!	NA
AT1G04160.1	4503	myosin XI B	66	1.26833	28	0.623794	2.03325	1.02379	0.00749969	54	1.11178	28	0.623794	1.78228	0.833726	0.0558469
AT1G04170.1	1793	eukaryotic translation initiation factor 2 gamma subunit	871	42.0366	879	49.1806	0.854739	-0.226444	0.0076508	894	46.2257	879	49.1806	0.939917	-0.0893944	0.419372
AT1G04171.1	165	unknown protein; Has 30201 Blast hits to 17322 proteins in 780 species: Archae - 12; Bacteria - 1396; Metazoa - 17338; Fungi - 3422; Plants - 5037; Viruses - 0; Other Eukaryotes - 2996 (source: NCBI BLink).	NA	#VALUE!	NA	#VALUE!	#VALUE!	#VALUE!	NA	NA	#VALUE!	NA	#VALUE!	#VALUE!	#VALUE!	NA
AT1G04180.1	1266	YUCCA 9	NA	#VALUE!	NA	#VALUE!	#VALUE!	#VALUE!	NA	1	0.0732306	0	#VALUE!	#VALUE!	#VALUE!	NA
AT1G04190.1	1334	Tetratricopeptide repeat (TPR)-like superfamily protein	208	13.4926	195	14.6644	0.920096	-0.120144	0.643403	216	15.0115	195	14.6644	1.02367	0.0337511	0.926931
AT1G04200.1	2625	FUNCTIONS IN: molecular_function unknown; INVOLVED IN: N-terminal protein myristoylation; LOCATED IN: cellular_component unknown; EXPRESSED IN: 22 plant structures; EXPRESSED DURING: 13 growth stages; CONTAINS InterPro DOMAIN/s: Dymeclin (InterPro:IPR019142); Has 395 Blast hits to 389 proteins in 117 species: Archae - 0; Bacteria - 0; Metazoa - 262; Fungi - 21; Plants - 68; Viruses - 0; Other Euk…	219	7.21945	212	8.10199	0.891072	-0.166387	0.457051	260	9.1827	212	8.10199	1.13339	0.180641	0.397674
AT1G04210.1	3986	Leucine-rich repeat protein kinase family protein	358	7.77204	311	7.82723	0.992949	-0.0102085	0.96123	326	7.5824	311	7.82723	0.96872	-0.0458487	0.851053
AT1G04220.1	1784	3-ketoacyl-CoA synthase 2	145	7.03336	195	10.9654	0.641413	-0.640675	0.000534301	235	12.2123	195	10.9654	1.11372	0.155381	0.510575
AT1G04230.1	1376	Protein of unknown function (DUF2361)	88	5.53419	78	5.68671	0.973178	-0.0392241	0.942985	114	7.68091	78	5.68671	1.35068	0.433682	0.143313
AT1G04240.1	1178	AUX/IAA transcriptional regulator family protein	193	14.1776	189	16.0954	0.880846	-0.183039	0.443525	146	11.4904	189	16.0954	0.713891	-0.486224	0.0153478
AT1G04250.1	1087	AUX/IAA transcriptional regulator family protein	204	16.2402	192	17.7197	0.916502	-0.125791	0.626281	182	15.5227	192	17.7197	0.876014	-0.190974	0.431253
AT1G04260.1	838	CAMV movement protein interacting protein 7	86	8.88063	83	9.93618	0.893768	-0.162028	0.696226	87	9.62502	83	9.93618	0.968684	-0.045902	0.93917
AT1G04270.1	800	cytosolic ribosomal protein S15	1610	174.151	1460	183.083	0.951212	-0.0721611	0.375794	1512	175.222	1460	183.083	0.957062	-0.0633163	0.470444
AT1G04280.1	1925	P-loop containing nucleoside triphosphate hydrolases superfamily protein	221	9.93462	206	10.7355	0.9254	-0.111851	0.661607	272	13.0998	206	10.7355	1.22023	0.287156	0.120708
AT1G04290.1	847	Thioesterase superfamily protein	72	7.35595	109	12.9101	0.569784	-0.811513	0.00176557	101	11.0551	109	12.9101	0.856319	-0.223779	0.506048
AT1G04295.1	552	other RNA	12	1.88119	17	3.08955	0.608887	-0.715754	0.400028	13	2.18339	17	3.08955	0.7067	-0.500829	0.592205
AT1G04300.3	3610	TRAF-like superfamily protein	710	17.0193	497	13.8113	1.23227	0.30132	0.00285749	735	18.8758	497	13.8113	1.3667	0.450692	1.36667e-06
AT1G04310.1	2470	ethylene response sensor 2	95	3.32825	58	2.35568	1.41286	0.498621	0.127365	96	3.6033	58	2.35568	1.52962	0.613175	0.0503295
AT1G04320.1	71	pre-tRNA	NA	#VALUE!	NA	#VALUE!	#VALUE!	#VALUE!	NA	NA	#VALUE!	NA	#VALUE!	#VALUE!	#VALUE!	NA
AT1G04330.1	672	unknown protein; FUNCTIONS IN: molecular_function unknown; INVOLVED IN: biological_process unknown; LOCATED IN: chloroplast; BEST Arabidopsis thaliana protein match is: unknown protein (TAIR:AT3G23170.1); Has 74 Blast hits to 74 proteins in 6 species: Archae - 0; Bacteria - 0; Metazoa - 0; Fungi - 0; Plants - 74; Viruses - 0; Other Eukaryotes - 0 (source: NCBI BLink).	5	0.643858	6	0.89571	0.718825	-0.476288	0.779047	4	0.551845	6	0.89571	0.616098	-0.698769	0.688909
AT1G04340.1	842	HR-like lesion-inducing protein-related	108	11.0994	170	20.2545	0.547998	-0.867757	1.22159e-05	151	16.6261	170	20.2545	0.82086	-0.284792	0.231816
AT1G04350.1	1444	2-oxoglutarate (2OG) and Fe(II)-dependent oxygenase superfamily protein	638	38.2334	746	51.8271	0.737711	-0.438873	3.53768e-07	761	48.8589	746	51.8271	0.942729	-0.0850853	0.496203
AT1G04360.1	1422	RING/U-box superfamily protein	4	0.243416	5	0.352741	0.690072	-0.535182	0.777325	6	0.391181	5	0.352741	1.10898	0.149228	0.954186
AT1G04370.1	402	Ethylene-responsive element binding factor 14	6	1.29156	1	0.249551	5.17554	2.37171	0.206385	0	0	1	0.249551	#VALUE!	#VALUE!	NA
AT1G04380.1	1282	2-oxoglutarate (2OG) and Fe(II)-dependent oxygenase superfamily protein	1	0.0674997	0	0	#VALUE!	#VALUE!	NA	NA	#VALUE!	NA	0	#VALUE!	#VALUE!	NA
AT1G04390.1	2954	BTB/POZ domain-containing protein	51	1.494	37	1.25654	1.18898	0.249719	0.659417	52	1.632	37	1.25654	1.2988	0.37718	0.456537
AT1G04400.2	2264	cryptochrome 2	719	27.4816	573	25.39	1.08238	0.114203	0.360354	780	31.9407	573	25.39	1.258	0.331133	0.000372876
AT1G04410.1	1484	Lactate/malate dehydrogenase family protein	3610	210.505	3395	229.504	0.917216	-0.124666	0.00270968	4616	288.375	3395	229.504	1.25651	0.329426	2.50621e-22
AT1G04420.1	1450	NAD(P)-linked oxidoreductase superfamily protein	480	28.6459	417	28.8505	0.992909	-0.0102664	0.965947	480	30.6902	417	28.8505	1.06377	0.0891809	0.604218
AT1G04425.1	457	other RNA	2	0.378707	4	0.87807	0.431295	-1.21325	0.560585	8	1.62293	4	0.87807	1.84829	0.886194	0.549082
AT1G04430.1	2379	S-adenosyl-L-methionine-dependent methyltransferases superfamily protein	629	22.8795	591	24.9217	0.918052	-0.123352	0.326402	595	23.1872	591	24.9217	0.930402	-0.104075	0.447203
AT1G04440.1	2106	casein kinase like 13	585	24.0374	493	23.4841	1.02356	0.0335955	0.856107	692	30.4631	493	23.4841	1.29718	0.375378	0.000134889
AT1G04445.1	519	C2H2-like zinc finger protein	NA	#VALUE!	NA	#VALUE!	#VALUE!	#VALUE!	NA	NA	#VALUE!	NA	#VALUE!	#VALUE!	#VALUE!	NA
AT1G04450.1	905	ROP-interactive CRIB motif-containing protein 3	0	0	1	0.11085	#VALUE!	#VALUE!	NA	0	0	1	0.11085	#VALUE!	#VALUE!	NA
AT1G04457.1	231	Pseudogene of AT2G33450; 50S ribosomal protein L28, chloroplast (CL28)	NA	#VALUE!	NA	#VALUE!	#VALUE!	#VALUE!	NA	1	0.401342	0	#VALUE!	#VALUE!	#VALUE!	NA
AT1G04470.1	3307	Protein of unknown function (DUF810)	NA	#VALUE!	NA	#VALUE!	#VALUE!	#VALUE!	NA	NA	#VALUE!	NA	#VALUE!	#VALUE!	#VALUE!	NA
AT1G04480.1	648	Ribosomal protein L14p/L23e family protein	342	45.671	212	32.8206	1.39154	0.476679	0.00128827	304	43.4935	212	32.8206	1.32519	0.406201	0.0116224
AT1G04490.1	1424	Protein of unknown function (DUF3527)	18	1.09384	10	0.704491	1.55266	0.634743	0.486443	17	1.10679	10	0.704491	1.57105	0.651729	0.491493
AT1G04500.1	1616	CCT motif family protein	12	0.642583	5	0.310394	2.07022	1.04978	0.353927	2	0.11474	5	0.310394	0.369659	-1.43573	0.443263
AT1G04501.1	129	unknown protein; Has 30201 Blast hits to 17322 proteins in 780 species: Archae - 12; Bacteria - 1396; Metazoa - 17338; Fungi - 3422; Plants - 5037; Viruses - 0; Other Eukaryotes - 2996 (source: NCBI BLink).	NA	#VALUE!	NA	#VALUE!	#VALUE!	#VALUE!	NA	NA	#VALUE!	NA	#VALUE!	#VALUE!	#VALUE!	NA
AT1G04510.1	1981	MOS4-associated complex 3A	451	19.7007	388	19.6486	1.00265	0.00381732	0.983358	477	22.3234	388	19.6486	1.13613	0.184127	0.198371
AT1G04520.1	1443	plasmodesmata-located protein 2	121	7.25619	117	8.13401	0.89208	-0.164755	0.618103	99	6.36056	117	8.13401	0.78197	-0.354814	0.219791
AT1G04530.1	1352	Tetratricopeptide repeat (TPR)-like superfamily protein	1523	97.4794	1461	108.407	0.899195	-0.153294	0.0222105	1631	111.842	1461	108.407	1.03168	0.0449945	0.632625
AT1G04540.1	1806	Calcium-dependent lipid-binding (CaLB domain) family protein	74	3.54571	52	2.88849	1.22753	0.29576	0.485634	73	3.74741	52	2.88849	1.29736	0.375579	0.357545
AT1G04550.2	1238	AUX/IAA transcriptional regulator family protein	271	18.9425	339	27.4704	0.689563	-0.536246	6.78618e-05	346	25.9109	339	27.4704	0.943229	-0.0843193	0.685819
AT1G04555.1	939	unknown protein; FUNCTIONS IN: molecular_function unknown; INVOLVED IN: biological_process unknown; LOCATED IN: cellular_component unknown; BEST Arabidopsis thaliana protein match is: unknown protein (TAIR:AT4G33380.1); Has 84 Blast hits to 83 proteins in 15 species: Archae - 0; Bacteria - 0; Metazoa - 9; Fungi - 0; Plants - 75; Viruses - 0; Other Eukaryotes - 0 (source: NCBI BLink).	48	4.42349	57	6.08968	0.726391	-0.461181	0.271774	61	6.02269	57	6.08968	0.988999	-0.0159588	0.988502
AT1G04560.1	855	AWPM-19-like family protein	0	0	1	0.117333	#VALUE!	#VALUE!	NA	0	0	1	0.117333	#VALUE!	#VALUE!	NA
AT1G04570.1	1935	Major facilitator superfamily protein	20	0.894414	30	1.55534	0.57506	-0.798216	0.171425	42	2.01231	30	1.55534	1.29381	0.371621	0.523361
AT1G04580.1	4104	aldehyde oxidase 4	4	0.0843417	4	0.0977773	0.86259	-0.213253	0.933595	5	0.112951	4	0.0977773	1.15518	0.208122	0.936734
AT1G04590.2	1351	BEST Arabidopsis thaliana protein match is: Pentatricopeptide repeat (PPR) superfamily protein (TAIR:AT4G18975.4); Has 111 Blast hits to 111 proteins in 15 species: Archae - 0; Bacteria - 0; Metazoa - 0; Fungi - 0; Plants - 109; Viruses - 0; Other Eukaryotes - 2 (source: NCBI BLink).	131	8.39084	112	8.31664	1.00892	0.0128146	0.972235	108	7.4113	112	8.31664	0.891142	-0.166274	0.638688
AT1G04600.1	5193	myosin XI A	68	1.13313	39	0.75341	1.504	0.588807	0.136317	50	0.892643	39	0.75341	1.1848	0.244648	0.668243
AT1G04610.1	1737	YUCCA 3	1	0.0498184	1	0.0577544	0.86259	-0.213253	0.960504	0	0	1	0.0577544	#VALUE!	#VALUE!	NA
AT1G04620.1	1609	coenzyme F420 hydrogenase family / dehydrogenase, beta subunit family	136	7.31429	113	7.04543	1.03816	0.0540304	0.898281	130	7.49055	113	7.04543	1.06318	0.0883828	0.816309
AT1G04625.1	774	Polynucleotidyl transferase, ribonuclease H-like superfamily protein	NA	#VALUE!	NA	#VALUE!	#VALUE!	#VALUE!	NA	NA	#VALUE!	NA	#VALUE!	#VALUE!	#VALUE!	NA
AT1G04630.1	745	GRIM-19 protein	101	11.7315	66	8.88736	1.32002	0.400564	0.221269	106	13.1909	66	8.88736	1.48424	0.56972	0.0551553
AT1G04635.1	682	ribonuclease P family protein / Rpp14 family protein	7	0.888185	9	1.32386	0.670903	-0.575824	0.664303	9	1.22344	9	1.32386	0.924147	-0.113806	0.953917
AT1G04640.1	896	lipoyltransferase 2	183	17.6739	230	25.7517	0.686321	-0.543044	0.00139624	202	20.9011	230	25.7517	0.811642	-0.301085	0.120585
AT1G04645.1	494	Plant self-incompatibility protein S1 family	1	0.175171	0	0	#VALUE!	#VALUE!	NA	1	0.187672	0	0	#VALUE!	#VALUE!	NA
AT1G04650.1	3093	unknown protein; Has 30201 Blast hits to 17322 proteins in 780 species: Archae - 12; Bacteria - 1396; Metazoa - 17338; Fungi - 3422; Plants - 5037; Viruses - 0; Other Eukaryotes - 2996 (source: NCBI BLink).	16	0.447641	16	0.51895	0.86259	-0.213253	0.838474	14	0.419638	16	0.51895	0.808628	-0.306451	0.776064
AT1G04660.1	1288	glycine-rich protein	24	1.61245	15	1.16832	1.38014	0.464818	0.563789	14	1.00772	15	1.16832	0.862537	-0.213342	0.851028
AT1G04670.1	697	unknown protein; Has 40 Blast hits to 40 proteins in 14 species: Archae - 2; Bacteria - 5; Metazoa - 1; Fungi - 2; Plants - 30; Viruses - 0; Other Eukaryotes - 0 (source: NCBI BLink).	NA	#VALUE!	NA	#VALUE!	#VALUE!	#VALUE!	NA	NA	#VALUE!	NA	#VALUE!	#VALUE!	#VALUE!	NA
AT1G04680.1	1923	Pectin lyase-like superfamily protein	839	37.7548	641	33.4398	1.12904	0.175093	0.0845344	949	45.7523	641	33.4398	1.3682	0.452278	1.91697e-08
AT1G04684.1	150	unknown protein; Has 30201 Blast hits to 17322 proteins in 780 species: Archae - 12; Bacteria - 1396; Metazoa - 17338; Fungi - 3422; Plants - 5037; Viruses - 0; Other Eukaryotes - 2996 (source: NCBI BLink).	NA	#VALUE!	NA	#VALUE!	#VALUE!	#VALUE!	NA	NA	#VALUE!	NA	#VALUE!	#VALUE!	#VALUE!	NA
AT1G04690.1	1415	potassium channel beta subunit 1	526	32.1676	550	38.9934	0.82495	-0.277622	0.0111695	732	47.9602	550	38.9934	1.22996	0.298606	0.00238008
AT1G04700.1	3886	PB1 domain-containing protein tyrosine kinase	10	0.222683	5	0.129078	1.72518	0.786747	0.546676	13	0.310146	5	0.129078	2.40278	1.26471	0.234302
AT1G04710.1	1595	peroxisomal 3-ketoacyl-CoA thiolase 4	192	10.4167	198	12.4535	0.836451	-0.257648	0.224738	247	14.357	198	12.4535	1.15285	0.205205	0.335742
AT1G04720.1	38	pre-tRNA	NA	#VALUE!	NA	#VALUE!	#VALUE!	#VALUE!	NA	NA	#VALUE!	NA	#VALUE!	#VALUE!	#VALUE!	NA
AT1G04730.1	2921	P-loop containing nucleoside triphosphate hydrolases superfamily protein	45	1.33312	29	0.995982	1.3385	0.420619	0.443727	35	1.11087	29	0.995982	1.11535	0.157496	0.83747
AT1G04750.1	1192	vesicle-associated membrane protein 721	442	32.0875	572	48.1399	0.666547	-0.585222	3.50702e-09	578	44.955	572	48.1399	0.933841	-0.0987517	0.488168
AT1G04760.1	663	vesicle-associated membrane protein 726	5	0.652598	5	0.756557	0.86259	-0.213253	0.923094	8	1.11867	5	0.756557	1.47863	0.564266	0.720201
AT1G04770.1	1187	Tetratricopeptide repeat (TPR)-like superfamily protein	231	16.8403	149	12.5928	1.3373	0.419327	0.0288821	201	15.699	149	12.5928	1.24667	0.318077	0.146799
AT1G04778.1	306	unknown protein; FUNCTIONS IN: molecular_function unknown; INVOLVED IN: biological_process unknown; LOCATED IN: cellular_component unknown; Has 0 Blast hits to 0 proteins in 0 species (source: NCBI BLink).	1	0.282793	1	0.327841	0.86259	-0.213253	0.960504	2	0.605947	1	0.327841	1.84829	0.886194	0.801103
AT1G04780.1	2836	Ankyrin repeat family protein	606	18.4908	523	18.5004	0.999483	-0.000746613	0.995252	684	22.3602	523	18.5004	1.20864	0.273379	0.00856523
AT1G04790.1	2287	RING/U-box superfamily protein	214	8.09724	188	8.24664	0.981884	-0.0263753	0.941685	216	8.75616	188	8.24664	1.06179	0.0864926	0.767685
AT1G04800.1	835	glycine-rich protein	245	25.3904	247	29.6753	0.855605	-0.224983	0.236134	231	25.6479	247	29.6753	0.864283	-0.210424	0.295477
AT1G04810.1	3311	26S proteasome regulatory complex, non-ATPase subcomplex, Rpn2/Psmd1 subunit	586	15.3154	552	16.725	0.91572	-0.127021	0.330597	782	21.8965	552	16.725	1.30921	0.388694	1.96925e-05
AT1G04820.1	1703	tubulin alpha-4 chain	1550	78.7602	1285	75.6961	1.04048	0.0572464	0.530929	1452	79.0457	1285	75.6961	1.04425	0.062467	0.503055
AT1G04830.2	1763	Ypt/Rab-GAP domain of gyp1p superfamily protein	126	6.18455	104	5.91788	1.04506	0.0635867	0.881003	157	8.25607	104	5.91788	1.39511	0.480375	0.0431988
AT1G04840.1	1998	Tetratricopeptide repeat (TPR)-like superfamily protein	3	0.129932	3	0.15063	0.86259	-0.213253	0.941371	7	0.32481	3	0.15063	2.15634	1.10859	0.487677
AT1G04850.1	1573	ubiquitin-associated (UBA)/TS-N domain-containing protein	976	53.6921	757	48.2783	1.11214	0.153334	0.107564	1128	66.4824	757	48.2783	1.37706	0.461596	2.42915e-10
AT1G04860.1	3418	ubiquitin-specific protease 2	325	8.22812	274	8.04199	1.02314	0.0330104	0.903372	363	9.84602	274	8.04199	1.22433	0.291988	0.0567547
AT1G04870.2	1567	protein arginine methyltransferase 10	291	16.0699	234	14.9807	1.07271	0.101257	0.661041	267	15.7968	234	14.9807	1.05448	0.0765251	0.770419
AT1G04880.1	1587	HMG (high mobility group) box protein with ARID/BRIGHT DNA-binding domain	1	0.0545271	2	0.126427	0.431295	-1.21325	0.70529	0	0	2	0.126427	#VALUE!	#VALUE!	NA
AT1G04890.1	2023	Protein of unknown function, DUF593	NA	#VALUE!	NA	#VALUE!	#VALUE!	#VALUE!	NA	NA	#VALUE!	NA	#VALUE!	#VALUE!	#VALUE!	NA
AT1G04900.1	1734	Protein of unknown function (DUF185)	35	1.74666	20	1.15709	1.50953	0.594101	0.324463	29	1.55051	20	1.15709	1.34001	0.422247	0.558822
AT1G04910.1	1903	O-fucosyltransferase family protein	250	11.3682	168	8.85637	1.28362	0.360213	0.0550438	250	12.1794	168	8.85637	1.37522	0.459661	0.00998325
AT1G04920.1	3469	sucrose phosphate synthase 3F	19	0.473957	10	0.289188	1.63892	0.712746	0.413926	15	0.400879	10	0.289188	1.38622	0.471156	0.663298
AT1G04930.2	1409	hydroxyproline-rich glycoprotein family protein	20	1.22831	17	1.21038	1.01481	0.0212118	0.980383	20	1.31597	17	1.21038	1.08723	0.120659	0.91805
AT1G04940.1	1138	translocon at the inner envelope membrane of chloroplasts 20	129	9.80928	138	12.1653	0.806334	-0.310551	0.226705	165	13.4421	138	12.1653	1.10496	0.143992	0.632291
AT1G04945.3	2532	HIT-type Zinc finger family protein	186	6.3568	172	6.81475	0.932801	-0.100359	0.729959	169	6.18798	172	6.81475	0.908028	-0.139191	0.618234
AT1G04950.1	2192	TATA BOX ASSOCIATED FACTOR II 59	183	7.22437	189	8.64981	0.835206	-0.259796	0.234158	199	8.41664	189	8.64981	0.973043	-0.0394239	0.910427
AT1G04960.2	1669	Protein of unknown function (DUF1664)	213	11.0437	188	11.3002	0.977296	-0.0331327	0.923601	284	15.7757	188	11.3002	1.39605	0.481352	0.00331419
AT1G04970.1	1709	lipid-binding serum glycoprotein family protein	301	15.241	305	17.9037	0.851277	-0.232299	0.159312	367	19.909	305	17.9037	1.11201	0.153165	0.389938
AT1G04980.1	1593	PDI-like 2-2	478	25.9658	330	20.7818	1.24945	0.321291	0.0117113	501	29.1574	330	20.7818	1.40302	0.488538	2.53961e-05
AT1G04985.1	993	unknown protein; Has 37 Blast hits to 37 proteins in 11 species: Archae - 0; Bacteria - 0; Metazoa - 0; Fungi - 0; Plants - 37; Viruses - 0; Other Eukaryotes - 0 (source: NCBI BLink).	245	21.3504	200	20.2053	1.05667	0.0795283	0.768833	224	20.9134	200	20.2053	1.03504	0.0496926	0.869377
AT1G04990.2	1567	Zinc finger C-x8-C-x5-C-x3-H type family protein	209	11.5416	188	12.0358	0.958943	-0.0604832	0.838392	279	16.5067	188	12.0358	1.37147	0.455726	0.00629375
AT1G05000.2	1192	Phosphotyrosine protein phosphatases superfamily protein	20	1.45192	44	3.70307	0.392086	-1.35076	0.00279882	47	3.65551	44	3.70307	0.987157	-0.0186489	0.987732
AT1G05010.1	1364	ethylene-forming enzyme	2513	159.429	2844	209.171	0.762197	-0.391764	1.83109e-21	3431	233.202	2844	209.171	1.11489	0.156902	0.000247722
AT1G05020.1	2414	ENTH/ANTH/VHS superfamily protein	9	0.322623	3	0.124672	2.58777	1.37171	0.310088	7	0.268836	3	0.124672	2.15634	1.10859	0.487677
AT1G05030.1	1779	Major facilitator superfamily protein	73	3.55088	84	4.73684	0.749632	-0.415746	0.21138	78	4.06485	84	4.73684	0.858136	-0.220721	0.580642
AT1G05040.1	814	BEST Arabidopsis thaliana protein match is: Ubiquitin-associated (UBA) protein (TAIR:AT2G33010.1); Has 14 Blast hits to 12 proteins in 3 species: Archae - 0; Bacteria - 0; Metazoa - 0; Fungi - 0; Plants - 14; Viruses - 0; Other Eukaryotes - 0 (source: NCBI BLink).	NA	#VALUE!	NA	#VALUE!	#VALUE!	#VALUE!	NA	1	0.113894	0	#VALUE!	#VALUE!	#VALUE!	NA
AT1G05055.1	1496	general transcription factor II H2	61	3.52848	54	3.62116	0.974407	-0.0374036	0.952889	73	4.52395	54	3.62116	1.24931	0.321131	0.444578
AT1G05060.1	1001	unknown protein; Has 34 Blast hits to 34 proteins in 13 species: Archae - 0; Bacteria - 0; Metazoa - 0; Fungi - 0; Plants - 34; Viruses - 0; Other Eukaryotes - 0 (source: NCBI BLink).	124	10.7196	120	12.0263	0.891343	-0.165948	0.61103	172	15.9302	120	12.0263	1.32461	0.405568	0.0793173
AT1G05061.1	1045	Pseudogene of AT2G32630; pentatricopeptide (PPR) repeat-containing protein	7	0.579657	3	0.287998	2.01271	1.00914	0.527986	1	0.0887176	3	0.287998	0.308049	-1.69877	0.518507
AT1G05065.1	252	CLAVATA3/ESR-RELATED 20	1	0.343391	3	1.19428	0.28753	-1.79822	0.47778	3	1.10369	3	1.19428	0.924147	-0.113806	0.978726
AT1G05070.1	877	Protein of unknown function (DUF1068)	121	11.9392	130	14.8706	0.802872	-0.316758	0.233245	121	12.7912	130	14.8706	0.860167	-0.217311	0.472083
AT1G05080.1	1320	F-box/RNI-like/FBD-like domains-containing protein	NA	#VALUE!	NA	#VALUE!	#VALUE!	#VALUE!	NA	NA	#VALUE!	NA	#VALUE!	#VALUE!	#VALUE!	NA
AT1G05085.1	375	unknown protein; Has 35333 Blast hits to 34131 proteins in 2444 species: Archae - 798; Bacteria - 22429; Metazoa - 974; Fungi - 991; Plants - 531; Viruses - 0; Other Eukaryotes - 9610 (source: NCBI BLink).	NA	#VALUE!	NA	#VALUE!	#VALUE!	#VALUE!	NA	NA	#VALUE!	NA	#VALUE!	#VALUE!	#VALUE!	NA
AT1G05090.1	2121	dentin sialophosphoprotein-related	116	4.73268	106	5.01361	0.943966	-0.0831929	0.83274	106	4.63331	106	5.01361	0.924147	-0.113806	0.779279
AT1G05100.1	1272	mitogen-activated protein kinase kinase kinase 18	19	1.29258	17	1.34075	0.964071	-0.0527888	0.965081	27	1.9679	17	1.34075	1.46776	0.553619	0.441725
AT1G05120.1	2731	Helicase protein with RING/U-box domain	149	4.72122	128	4.7019	1.00411	0.00591506	0.985354	162	5.49945	128	4.7019	1.16962	0.226044	0.40987
AT1G05135.1	1322	pseudogene of unknown protein	82	5.3675	84	6.37431	0.842052	-0.248019	0.503218	98	6.8726	84	6.37431	1.07817	0.108586	0.80076
AT1G05136.1	141	unknown protein; Has 30201 Blast hits to 17322 proteins in 780 species: Archae - 12; Bacteria - 1396; Metazoa - 17338; Fungi - 3422; Plants - 5037; Viruses - 0; Other Eukaryotes - 2996 (source: NCBI BLink).	NA	#VALUE!	NA	#VALUE!	#VALUE!	#VALUE!	NA	NA	#VALUE!	NA	#VALUE!	#VALUE!	#VALUE!	NA
AT1G05140.1	1509	Peptidase M50 family protein	752	43.1239	775	51.5226	0.83699	-0.256717	0.00423346	734	45.0955	775	51.5226	0.875256	-0.192222	0.0512172
AT1G05150.1	2894	Calcium-binding tetratricopeptide family protein	296	8.8508	243	8.42351	1.05073	0.0713874	0.770808	286	9.16207	243	8.42351	1.08768	0.121253	0.586134
AT1G05160.1	2078	cytochrome P450, family 88, subfamily A, polypeptide 3	85	3.53967	59	2.84834	1.24271	0.313494	0.415584	89	3.97073	59	2.84834	1.39405	0.479284	0.160611
AT1G05170.2	1837	Galactosyltransferase family protein	417	19.6434	415	22.6634	0.866747	-0.206317	0.138185	535	27.0004	415	22.6634	1.19137	0.252621	0.040517
AT1G05180.1	1915	NAD(P)-binding Rossmann-fold superfamily protein	261	11.794	229	11.9964	0.983126	-0.0245513	0.941576	320	15.492	229	11.9964	1.29138	0.368918	0.0198498
AT1G05190.1	935	Ribosomal protein L6 family	1655	153.171	1452	155.79	0.983186	-0.0244637	0.816672	1413	140.106	1452	155.79	0.899325	-0.153086	0.027877
AT1G05200.1	3257	glutamate receptor 3.4	253	6.7219	237	7.29988	0.920824	-0.119003	0.602591	230	6.54691	237	7.29988	0.896851	-0.157059	0.481125
AT1G05205.1	557	unknown protein; Has 44 Blast hits to 44 proteins in 16 species: Archae - 0; Bacteria - 0; Metazoa - 0; Fungi - 0; Plants - 44; Viruses - 0; Other Eukaryotes - 0 (source: NCBI BLink).	41	6.36969	55	9.90587	0.643021	-0.637061	0.117494	34	5.65913	55	9.90587	0.571291	-0.807703	0.0494595
AT1G05210.1	770	Transmembrane protein 97, predicted	27	3.03433	16	2.08456	1.45562	0.541634	0.45044	27	3.25087	16	2.08456	1.5595	0.641081	0.363424
AT1G05220.1	705	Transmembrane protein 97, predicted	3	0.368232	2	0.284594	1.29388	0.371709	0.90146	3	0.39451	2	0.284594	1.38622	0.471156	0.867015
AT1G05230.1	2679	homeodomain GLABROUS 2	243	7.84916	238	8.91229	0.880711	-0.183259	0.372209	240	8.30548	238	8.91229	0.931913	-0.101733	0.682122
AT1G05240.1	1277	Peroxidase superfamily protein	2	0.135528	2	0.157117	0.86259	-0.213253	0.952103	3	0.217799	2	0.157117	1.38622	0.471156	0.867015
AT1G05250.1	1366	Peroxidase superfamily protein	2	0.126698	1	0.0734403	1.72518	0.786747	0.82015	1	0.0678696	1	0.0734403	0.924147	-0.113806	0.983712
AT1G05260.1	1209	Peroxidase superfamily protein	11	0.787328	23	1.90848	0.412543	-1.27738	0.0588546	13	0.996881	23	1.90848	0.522344	-0.936928	0.18667
AT1G05270.1	1386	TraB family protein	242	15.1092	194	14.0418	1.07601	0.105697	0.678017	260	17.3915	194	14.0418	1.23855	0.308649	0.0993837
AT1G05280.1	1497	Protein of unknown function (DUF604)	NA	#VALUE!	NA	#VALUE!	#VALUE!	#VALUE!	NA	NA	#VALUE!	NA	#VALUE!	#VALUE!	#VALUE!	NA
AT1G05290.1	1126	CCT motif family protein	NA	#VALUE!	NA	#VALUE!	#VALUE!	#VALUE!	NA	NA	#VALUE!	NA	#VALUE!	#VALUE!	#VALUE!	NA
AT1G05291.1	724	Protein of unknown function (DUF1218)	NA	#VALUE!	NA	#VALUE!	#VALUE!	#VALUE!	NA	NA	#VALUE!	NA	#VALUE!	#VALUE!	#VALUE!	NA
AT1G05300.1	1375	zinc transporter 5 precursor	369	23.2227	621	45.3079	0.512553	-0.964226	2.99877e-23	690	46.5235	621	45.3079	1.02683	0.038197	0.815082
AT1G05310.1	1337	Pectin lyase-like superfamily protein	38	2.45947	29	2.17596	1.13029	0.176693	0.802018	41	2.84301	29	2.17596	1.30655	0.385765	0.512714
AT1G05320.1	2643	FUNCTIONS IN: molecular_function unknown; INVOLVED IN: biological_process unknown; LOCATED IN: cellular_component unknown; EXPRESSED IN: fruit, egg cell; CONTAINS InterPro DOMAIN/s: Prefoldin (InterPro:IPR009053); BEST Arabidopsis thaliana protein match is: unknown protein (TAIR:AT2G32240.1); Has 267650 Blast hits to 119772 proteins in 3899 species: Archae - 3706; Bacteria - 62589; Metazoa - 1065…	232	7.59592	163	6.18694	1.22774	0.295999	0.1481	187	6.5595	163	6.18694	1.06022	0.0843602	0.791281
AT1G05330.1	414	unknown protein; Has 6 Blast hits to 6 proteins in 2 species: Archae - 0; Bacteria - 0; Metazoa - 0; Fungi - 0; Plants - 6; Viruses - 0; Other Eukaryotes - 0 (source: NCBI BLink).	2	0.418041	0	0	#VALUE!	#VALUE!	NA	1	0.223937	0	0	#VALUE!	#VALUE!	NA
AT1G05340.1	711	unknown protein; FUNCTIONS IN: molecular_function unknown; INVOLVED IN: biological_process unknown; LOCATED IN: chloroplast; EXPRESSED IN: 14 plant structures; EXPRESSED DURING: 7 growth stages; BEST Arabidopsis thaliana protein match is: unknown protein (TAIR:AT2G32210.1); Has 189 Blast hits to 189 proteins in 27 species: Archae - 0; Bacteria - 0; Metazoa - 0; Fungi - 21; Plants - 168; Viruses -…	34	4.13808	60	8.46578	0.488801	-1.03268	0.00536163	53	6.91087	60	8.46578	0.81633	-0.292776	0.527427
AT1G05350.1	1627	NAD(P)-binding Rossmann-fold superfamily protein	198	10.5309	148	9.12556	1.15401	0.20665	0.400348	195	11.1115	148	9.12556	1.21763	0.284071	0.216282
AT1G05360.1	1656	BEST Arabidopsis thaliana protein match is: SNARE associated Golgi protein family (TAIR:AT4G14950.1); Has 332 Blast hits to 326 proteins in 115 species: Archae - 0; Bacteria - 11; Metazoa - 174; Fungi - 0; Plants - 74; Viruses - 0; Other Eukaryotes - 73 (source: NCBI BLink).	64	3.34433	58	3.5136	0.951823	-0.0712345	0.905949	66	3.69496	58	3.5136	1.05162	0.072607	0.908636
AT1G05370.1	1480	Sec14p-like phosphatidylinositol transfer family protein	20	1.16939	15	1.01675	1.15012	0.201784	0.841246	20	1.25284	15	1.01675	1.2322	0.301231	0.759694
AT1G05380.1	4115	Acyl-CoA N-acyltransferase with RING/FYVE/PHD-type zinc finger protein	330	6.93959	315	7.67938	0.903665	-0.146139	0.41927	360	8.11071	315	7.67938	1.05617	0.078839	0.713236
AT1G05385.1	746	photosystem II 11 kDa protein-related	80	9.27985	87	11.6995	0.793186	-0.334269	0.324822	96	11.9305	87	11.6995	1.01975	0.0282129	0.969121
AT1G05390.1	74	pre-tRNA	NA	#VALUE!	NA	#VALUE!	#VALUE!	#VALUE!	NA	NA	#VALUE!	NA	#VALUE!	#VALUE!	#VALUE!	NA
AT1G05400.1	996	unknown protein; BEST Arabidopsis thaliana protein match is: unknown protein (TAIR:AT1G06810.1); Has 31 Blast hits to 31 proteins in 2 species: Archae - 0; Bacteria - 0; Metazoa - 0; Fungi - 0; Plants - 31; Viruses - 0; Other Eukaryotes - 0 (source: NCBI BLink).	5	0.43441	6	0.604334	0.718825	-0.476288	0.779047	6	0.558494	6	0.604334	0.924147	-0.113806	0.967964
AT1G05410.1	1742	Protein of unknown function (DUF1423)	107	5.31527	66	3.80085	1.39844	0.483819	0.112734	89	4.73661	66	3.80085	1.2462	0.317533	0.39425
AT1G05420.1	681	ovate family protein 12	5	0.635349	0	0	8.6259	3.10867	0.177389	NA	#VALUE!	NA	0	#VALUE!	#VALUE!	NA
AT1G05430.1	1067	unknown protein; Has 31 Blast hits to 31 proteins in 9 species: Archae - 0; Bacteria - 0; Metazoa - 0; Fungi - 0; Plants - 31; Viruses - 0; Other Eukaryotes - 0 (source: NCBI BLink).	147	11.9218	157	14.7612	0.807648	-0.308202	0.192731	174	15.1186	157	14.7612	1.02421	0.0345167	0.937665
AT1G05440.1	1527	C-8 sterol isomerases	10	0.566697	4	0.262788	2.15647	1.10867	0.383785	5	0.303569	4	0.262788	1.15518	0.208122	0.936734
AT1G05450.2	839	Bifunctional inhibitor/lipid-transfer protein/seed storage 2S albumin superfamily protein	0	0	1	0.11957	#VALUE!	#VALUE!	NA	0	0	1	0.11957	#VALUE!	#VALUE!	NA
AT1G05460.1	3375	P-loop containing nucleoside triphosphate hydrolases superfamily protein	156	3.99982	123	3.65609	1.09402	0.129634	0.686062	155	4.25779	123	3.65609	1.16458	0.219804	0.437801
AT1G05470.1	2696	DNAse I-like superfamily protein	78	2.5036	42	1.56284	1.60195	0.679831	0.0558138	53	1.82256	42	1.56284	1.16619	0.221797	0.695962
AT1G05490.1	4600	chromatin remodeling 31	32	0.60198	12	0.261703	2.30024	1.20178	0.045836	11	0.221698	12	0.261703	0.847135	-0.239337	0.850955
AT1G05500.1	2110	Calcium-dependent lipid-binding (CaLB domain) family protein	285	11.6883	229	10.8878	1.07353	0.102361	0.660921	292	12.83	229	10.8878	1.17839	0.236815	0.199883
AT1G05510.1	980	Protein of unknown function (DUF1264)	NA	#VALUE!	NA	#VALUE!	#VALUE!	#VALUE!	NA	1	0.094602	0	#VALUE!	#VALUE!	#VALUE!	NA
AT1G05520.1	2586	Sec23/Sec24 protein transport family protein	387	12.9501	349	13.5389	0.956511	-0.0641469	0.755411	434	15.5592	349	13.5389	1.14923	0.200662	0.177165
AT1G05530.1	1368	UDP-glucosyl transferase 75B2	1	0.0632563	1	0.073333	0.86259	-0.213253	0.960504	2	0.135541	1	0.073333	1.84829	0.886194	0.801103
AT1G05540.1	1270	Protein of unknown function (DUF295)	49	3.33873	45	3.55463	0.939264	-0.0903967	0.894619	51	3.723	45	3.55463	1.04737	0.0667662	0.932416
AT1G05550.3	1597	Protein of unknown function (DUF295)	5	0.270928	2	0.125635	2.15647	1.10867	0.577121	1	0.0580525	2	0.125635	0.462073	-1.11381	0.743674
AT1G05560.1	1650	UDP-glucosyltransferase 75B1	327	17.1496	343	20.8543	0.822352	-0.282171	0.0546297	389	21.8571	343	20.8543	1.04808	0.0677555	0.749241
AT1G05562.1	1288	Potential natural antisense gene, locus overlaps with AT1G05560	151	10.145	188	14.6429	0.692825	-0.529438	0.00591976	187	13.4602	188	14.6429	0.919231	-0.1215	0.65954
AT1G05570.1	6231	callose synthase 1	1253	17.4013	920	14.8121	1.17481	0.232427	0.00183487	1325	19.7144	920	14.8121	1.33097	0.412481	6.8522e-10
AT1G05575.1	497	unknown protein; FUNCTIONS IN: molecular_function unknown; INVOLVED IN: anaerobic respiration; LOCATED IN: endomembrane system; EXPRESSED IN: 17 plant structures; EXPRESSED DURING: 9 growth stages; BEST Arabidopsis thaliana protein match is: unknown protein (TAIR:AT2G31945.1); Has 63 Blast hits to 63 proteins in 10 species: Archae - 0; Bacteria - 0; Metazoa - 0; Fungi - 0; Plants - 63; Viruses - …	5	0.870569	10	2.0185	0.431295	-1.21325	0.293152	2	0.373078	10	2.0185	0.184829	-2.43573	0.0588447
AT1G05577.1	1502	Domain of unknown function (DUF966)	1	0.0576129	0	0	#VALUE!	#VALUE!	NA	NA	#VALUE!	NA	0	#VALUE!	#VALUE!	NA
AT1G05580.1	2842	cation/H+ exchanger 23	0	0	1	0.0352989	#VALUE!	#VALUE!	NA	0	0	1	0.0352989	#VALUE!	#VALUE!	NA
AT1G05590.1	2131	beta-hexosaminidase 2	151	6.13173	133	6.26114	0.979331	-0.0301312	0.942666	159	6.91735	133	6.26114	1.10481	0.143794	0.640729
AT1G05600.1	1650	Tetratricopeptide repeat (TPR)-like superfamily protein	34	1.78314	18	1.09439	1.62934	0.704284	0.240389	35	1.96657	18	1.09439	1.79695	0.845552	0.141258
AT1G05610.1	1465	ADP-glucose pyrophosphorylase small subunit 2	4	0.236272	0	0	#VALUE!	#VALUE!	NA	6	0.379699	0	0	11.0898	3.47116	0.104947
AT1G05615.1	519	Domain of unknown function (DUF313)	NA	#VALUE!	NA	#VALUE!	#VALUE!	#VALUE!	NA	NA	#VALUE!	NA	#VALUE!	#VALUE!	#VALUE!	NA
AT1G05620.1	1280	uridine-ribohydrolase 2	87	5.88165	65	5.09435	1.15454	0.207322	0.617936	71	5.1425	65	5.09435	1.00945	0.0135732	0.9777
AT1G05630.1	3888	Endonuclease/exonuclease/phosphatase family protein	425	9.45915	303	7.81811	1.2099	0.274892	0.051953	375	8.94193	303	7.81811	1.14375	0.193767	0.240088
AT1G05640.1	1884	Ankyrin repeat family protein	22	1.01049	10	0.532481	1.8977	0.92425	0.230897	26	1.27944	10	0.532481	2.40278	1.26471	0.0635434
AT1G05650.1	1185	Pectin lyase-like superfamily protein	NA	#VALUE!	NA	#VALUE!	#VALUE!	#VALUE!	NA	NA	#VALUE!	NA	#VALUE!	#VALUE!	#VALUE!	NA
AT1G05660.1	1185	Pectin lyase-like superfamily protein	NA	#VALUE!	NA	#VALUE!	#VALUE!	#VALUE!	NA	NA	#VALUE!	NA	#VALUE!	#VALUE!	#VALUE!	NA
AT1G05670.1	3227	Pentatricopeptide repeat (PPR-like) superfamily protein	43	1.15308	39	1.21241	0.951061	-0.0723909	0.924945	52	1.49393	39	1.21241	1.2322	0.301231	0.573639
AT1G05675.1	1493	UDP-Glycosyltransferase superfamily protein	29	1.68085	25	1.67983	1.0006	0.000871346	0.998697	21	1.30402	25	1.67983	0.776283	-0.365345	0.637485
AT1G05680.1	1518	Uridine diphosphate glycosyltransferase 74E2	48	2.73627	52	3.4365	0.796237	-0.328731	0.486582	69	4.21409	52	3.4365	1.22627	0.294279	0.509605
AT1G05690.1	1660	BTB and TAZ domain protein 3	102	5.31718	89	5.37857	0.988586	-0.0165615	0.967093	94	5.24984	89	5.37857	0.976065	-0.0349507	0.955889
AT1G05700.1	2559	Leucine-rich repeat transmembrane protein kinase protein	0	0	3	0.117608	#VALUE!	#VALUE!	NA	1	0.036229	3	0.117608	0.308049	-1.69877	0.518507
AT1G05710.2	1200	basic helix-loop-helix (bHLH) DNA-binding superfamily protein	70	5.04785	68	5.68477	0.88796	-0.171433	0.707413	93	7.18502	68	5.68477	1.26391	0.33789	0.343719
AT1G05720.1	782	selenoprotein family protein	118	13.0576	120	15.3943	0.848213	-0.237501	0.428376	165	19.5616	120	15.3943	1.2707	0.345626	0.157836
AT1G05730.1	1146	Eukaryotic protein of unknown function (DUF842)	10	0.755101	13	1.138	0.663531	-0.591765	0.571083	10	0.808987	13	1.138	0.710882	-0.492318	0.659742
AT1G05740.1	438	Eukaryotic protein of unknown function (DUF842)	NA	#VALUE!	NA	#VALUE!	#VALUE!	#VALUE!	NA	NA	#VALUE!	NA	#VALUE!	#VALUE!	#VALUE!	NA
AT1G05750.1	3226	Tetratricopeptide repeat (TPR)-like superfamily protein	36	0.965668	28	0.870721	1.10904	0.149317	0.841136	26	0.747197	28	0.870721	0.858136	-0.220721	0.782321
AT1G05760.1	634	Mannose-binding lectin superfamily protein	16	2.18384	15	2.37349	0.920096	-0.120144	0.922629	12	1.75476	15	2.37349	0.739317	-0.435734	0.676721
AT1G05770.1	747	Mannose-binding lectin superfamily protein	4	0.463371	1	0.134296	3.45036	1.78675	0.442396	2	0.248219	1	0.134296	1.84829	0.886194	0.801103
AT1G05780.1	698	Vacuolar ATPase assembly integral membrane protein VMA21-like domain	7	0.867825	8	1.14979	0.754766	-0.405899	0.778778	17	2.25798	8	1.14979	1.96381	0.973657	0.282949
AT1G05785.1	734	Got1/Sft2-like vescicle transport protein family	17	2.00421	20	2.7335	0.733201	-0.447719	0.588038	30	3.78923	20	2.7335	1.38622	0.471156	0.497103
AT1G05790.1	2184	lipase class 3 family protein	147	5.82444	116	5.32832	1.09311	0.128438	0.702689	155	6.57969	116	5.32832	1.23485	0.304337	0.246223
AT1G05800.1	1416	alpha/beta-Hydrolases superfamily protein	NA	#VALUE!	NA	#VALUE!	#VALUE!	#VALUE!	NA	1	0.0654731	0	#VALUE!	#VALUE!	#VALUE!	NA
AT1G05805.1	1425	basic helix-loop-helix (bHLH) DNA-binding superfamily protein	126	7.65148	124	8.72955	0.876503	-0.19017	0.538247	164	10.6698	124	8.72955	1.22226	0.28955	0.258239
AT1G05810.1	896	RAB GTPase homolog A5E	35	3.38026	40	4.47855	0.754766	-0.405899	0.448444	41	4.24231	40	4.47855	0.94725	-0.0781822	0.923915
AT1G05820.1	1705	SIGNAL PEPTIDE PEPTIDASE-LIKE 5	11	0.558287	7	0.411869	1.3555	0.438823	0.739636	8	0.435003	7	0.411869	1.05617	0.078839	0.97659
AT1G05830.1	3807	trithorax-like protein 2	226	5.13707	180	4.74324	1.08303	0.115072	0.661496	236	5.74719	180	4.74324	1.21166	0.276984	0.174631
AT1G05835.1	520	PHD finger protein	40	6.6565	41	7.9098	0.841551	-0.248877	0.672276	40	7.13153	41	7.9098	0.901607	-0.14943	0.822503
AT1G05840.1	1698	Eukaryotic aspartyl protease family protein	186	9.47905	188	11.1072	0.853413	-0.228684	0.310551	266	14.5235	188	11.1072	1.30757	0.386888	0.0282058
AT1G05850.1	1478	Chitinase family protein	4704	275.412	4830	327.837	0.840087	-0.251389	7.95133e-16	5359	336.152	4830	327.837	1.02536	0.0361345	0.438217
AT1G05860.1	1176	unknown protein; FUNCTIONS IN: molecular_function unknown; INVOLVED IN: biological_process unknown; LOCATED IN: chloroplast; EXPRESSED IN: 20 plant structures; EXPRESSED DURING: 11 growth stages; BEST Arabidopsis thaliana protein match is: unknown protein (TAIR:AT2G31600.1); Has 101 Blast hits to 100 proteins in 32 species: Archae - 0; Bacteria - 0; Metazoa - 28; Fungi - 2; Plants - 66; Viruses -…	89	6.54896	61	5.20365	1.25853	0.331743	0.370966	88	6.93748	61	5.20365	1.3332	0.414888	0.241213
AT1G05870.1	878	Protein of unknown function (DUF1685)	135	13.3054	168	19.1955	0.693153	-0.528755	0.0103588	197	20.8017	168	19.1955	1.08367	0.115928	0.684785
AT1G05880.2	1726	RING/U-box superfamily protein	19	0.952582	21	1.22057	0.780438	-0.357643	0.669146	35	1.87998	21	1.22057	1.54024	0.62316	0.296809
AT1G05890.2	2421	RING/U-box superfamily protein	508	18.1576	402	16.6578	1.09004	0.12438	0.414036	571	21.8659	402	16.6578	1.31266	0.392489	0.00035423
AT1G05894.1	1490	unknown protein; LOCATED IN: chloroplast; BEST Arabidopsis thaliana protein match is: unknown protein (TAIR:AT2G31480.1); Has 35333 Blast hits to 34131 proteins in 2444 species: Archae - 798; Bacteria - 22429; Metazoa - 974; Fungi - 991; Plants - 531; Viruses - 0; Other Eukaryotes - 9610 (source: NCBI BLink).	NA	#VALUE!	NA	#VALUE!	#VALUE!	#VALUE!	NA	NA	#VALUE!	NA	#VALUE!	#VALUE!	#VALUE!	NA
AT1G05900.2	1375	endonuclease III 2	160	10.0695	154	11.2358	0.896197	-0.158112	0.575642	197	13.2828	154	11.2358	1.18219	0.241459	0.307947
AT1G05910.1	3942	cell division cycle protein 48-related / CDC48-related	360	7.9027	329	8.37268	0.943867	-0.0833441	0.68038	393	9.24277	329	8.37268	1.10392	0.142636	0.411658
AT1G05920.1	1477	Domain of unknown function (DUF313)	NA	#VALUE!	NA	#VALUE!	#VALUE!	#VALUE!	NA	NA	#VALUE!	NA	#VALUE!	#VALUE!	#VALUE!	NA
AT1G05925.1	162	unknown protein; LOCATED IN: endomembrane system; Has 30201 Blast hits to 17322 proteins in 780 species: Archae - 12; Bacteria - 1396; Metazoa - 17338; Fungi - 3422; Plants - 5037; Viruses - 0; Other Eukaryotes - 2996 (source: NCBI BLink).	NA	#VALUE!	NA	#VALUE!	#VALUE!	#VALUE!	NA	NA	#VALUE!	NA	#VALUE!	#VALUE!	#VALUE!	NA
AT1G05930.1	957	Domain of unknown function (DUF313)	1	0.0904227	0	0	#VALUE!	#VALUE!	NA	NA	#VALUE!	NA	0	#VALUE!	#VALUE!	NA
AT1G05940.1	1955	cationic amino acid transporter 9	345	15.2708	339	17.3956	0.877857	-0.187942	0.245451	506	23.9955	339	17.3956	1.3794	0.464046	6.14463e-05
AT1G05950.1	2056	unknown protein; Has 50 Blast hits to 45 proteins in 14 species: Archae - 5; Bacteria - 0; Metazoa - 4; Fungi - 0; Plants - 34; Viruses - 0; Other Eukaryotes - 7 (source: NCBI BLink).	44	1.85191	37	1.80536	1.02578	0.0367248	0.964375	40	1.80369	37	1.80536	0.999078	-0.00133135	0.998843
AT1G05960.2	3685	ARM repeat superfamily protein	427	10.0272	423	11.5156	0.870747	-0.199675	0.149688	490	12.3278	423	11.5156	1.07052	0.098318	0.551394
AT1G05970.2	857	RNA-binding (RRM/RBD/RNP motifs) family protein	18	1.81753	17	1.99	0.91333	-0.130791	0.908224	14	1.51451	17	1.99	0.761062	-0.393914	0.689527
AT1G05980.1	72	pre-tRNA	NA	#VALUE!	NA	#VALUE!	#VALUE!	#VALUE!	NA	NA	#VALUE!	NA	#VALUE!	#VALUE!	#VALUE!	NA
AT1G05990.1	594	EF hand calcium-binding protein family	NA	#VALUE!	NA	#VALUE!	#VALUE!	#VALUE!	NA	NA	#VALUE!	NA	#VALUE!	#VALUE!	#VALUE!	NA
AT1G06000.1	1587	UDP-Glycosyltransferase superfamily protein	726	39.5867	754	47.6628	0.830557	-0.267848	0.0031289	715	41.7691	754	47.6628	0.876346	-0.190427	0.0583444
AT1G06002.1	942	Potential natural antisense gene, locus overlaps with AT1G06000	329	30.2228	342	36.4217	0.829801	-0.269162	0.0701133	356	35.0369	342	36.4217	0.961977	-0.0559252	0.799085
AT1G06010.1	633	unknown protein; Has 25 Blast hits to 25 proteins in 9 species: Archae - 0; Bacteria - 0; Metazoa - 0; Fungi - 0; Plants - 25; Viruses - 0; Other Eukaryotes - 0 (source: NCBI BLink).	18	2.4607	21	3.32813	0.739363	-0.435646	0.588008	22	3.22215	21	3.32813	0.968154	-0.0466919	0.977043
AT1G06020.1	1038	pfkB-like carbohydrate kinase family protein	1	0.0833666	0	0	#VALUE!	#VALUE!	NA	2	0.178632	0	0	#VALUE!	#VALUE!	NA
AT1G06030.1	1021	pfkB-like carbohydrate kinase family protein	1	0.0847547	0	0	#VALUE!	#VALUE!	NA	NA	#VALUE!	NA	0	#VALUE!	#VALUE!	NA
AT1G06040.1	1227	B-box zinc finger family protein	2518	177.583	2931	239.638	0.741044	-0.432368	1.61474e-26	3352	253.271	2931	239.638	1.05689	0.0798231	0.115276
AT1G06050.1	1294	Protein of unknown function (DUF1336)	68	4.54741	43	3.33365	1.3641	0.447945	0.279537	58	4.15547	43	3.33365	1.24652	0.31791	0.517527
AT1G06060.1	1115	LisH and RanBPM domains containing protein	156	12.1071	149	13.4059	0.903114	-0.14702	0.616923	179	14.8835	149	13.4059	1.11022	0.150841	0.59312
AT1G06070.1	1893	Basic-leucine zipper (bZIP) transcription factor family protein	220	10.0568	196	10.387	0.968213	-0.0466036	0.882706	215	10.5297	196	10.387	1.01373	0.0196769	0.968122
AT1G06080.1	1220	delta 9 desaturase 1	34	2.41162	15	1.23344	1.9552	0.967319	0.0975819	11	0.835909	15	1.23344	0.677708	-0.561265	0.576391
AT1G06090.1	1131	Fatty acid desaturase family protein	5	0.382558	1	0.0886998	4.31295	2.10867	0.307046	4	0.327887	1	0.0886998	3.69659	1.88619	0.418998
AT1G06100.1	900	Fatty acid desaturase family protein	14	1.34609	12	1.33759	1.00635	0.00913896	0.992996	20	2.06022	12	1.33759	1.54024	0.62316	0.467659
AT1G06110.1	1564	SKP1/ASK-interacting protein 16	190	10.5125	217	13.919	0.755263	-0.404949	0.0267372	266	15.7678	217	13.919	1.13283	0.179925	0.393427
AT1G06120.1	1122	Fatty acid desaturase family protein	NA	#VALUE!	NA	#VALUE!	#VALUE!	#VALUE!	NA	NA	#VALUE!	NA	#VALUE!	#VALUE!	#VALUE!	NA
AT1G06130.1	1353	glyoxalase 2-4	398	25.4551	340	25.2096	1.00974	0.0139802	0.957178	452	30.9718	340	25.2096	1.22857	0.296982	0.0251842
AT1G06135.1	546	unknown protein; FUNCTIONS IN: molecular_function unknown; INVOLVED IN: biological_process unknown; LOCATED IN: endomembrane system; BEST Arabidopsis thaliana protein match is: unknown protein (TAIR:AT2G31345.1); Has 35333 Blast hits to 34131 proteins in 2444 species: Archae - 798; Bacteria - 22429; Metazoa - 974; Fungi - 991; Plants - 531; Viruses - 0; Other Eukaryotes - 9610 (source: NCBI BLink…	NA	#VALUE!	NA	#VALUE!	#VALUE!	#VALUE!	NA	NA	#VALUE!	NA	#VALUE!	#VALUE!	#VALUE!	NA
AT1G06137.1	207	unknown protein; FUNCTIONS IN: molecular_function unknown; INVOLVED IN: biological_process unknown; LOCATED IN: endomembrane system; BEST Arabidopsis thaliana protein match is: unknown protein (TAIR:AT1G06135.1); Has 30201 Blast hits to 17322 proteins in 780 species: Archae - 12; Bacteria - 1396; Metazoa - 17338; Fungi - 3422; Plants - 5037; Viruses - 0; Other Eukaryotes - 2996 (source: NCBI BLin…	NA	#VALUE!	NA	#VALUE!	#VALUE!	#VALUE!	NA	NA	#VALUE!	NA	#VALUE!	#VALUE!	#VALUE!	NA
AT1G06140.1	1677	Pentatricopeptide repeat (PPR) superfamily protein	6	0.309605	5	0.299104	1.03511	0.0497809	0.976036	4	0.221133	5	0.299104	0.739317	-0.435734	0.830987
AT1G06148.2	1046	Unknown gene	1	0.082729	2	0.191815	0.431295	-1.21325	0.70529	2	0.177266	2	0.191815	0.924147	-0.113806	0.982518
AT1G06149.1	2968	conserved peptide upstream open reading frame 8	173	5.04396	130	4.39405	1.14791	0.199007	0.458753	137	4.2794	130	4.39405	0.973909	-0.0381418	0.937717
AT1G06150.1	4607	basic helix-loop-helix (bHLH) DNA-binding superfamily protein	181	3.39977	147	3.20099	1.0621	0.0869201	0.778278	174	3.50153	147	3.20099	1.09389	0.129465	0.666129
AT1G06160.1	931	octadecanoid-responsive Arabidopsis AP2/ERF 59	197	18.3107	203	21.8742	0.837095	-0.256538	0.220166	131	13.0451	203	21.8742	0.596371	-0.745719	5.18438e-05
AT1G06170.1	1547	basic helix-loop-helix (bHLH) DNA-binding superfamily protein	7	0.391559	1	0.0648478	6.03813	2.5941	0.136869	2	0.119858	1	0.0648478	1.84829	0.886194	0.801103
AT1G06180.1	912	myb domain protein 13	141	13.3787	121	13.3099	1.00517	0.00743466	0.981647	159	16.1632	121	13.3099	1.21437	0.280214	0.286367
AT1G06190.1	1470	Rho termination factor	529	31.1407	388	26.4789	1.17606	0.233958	0.0666944	456	28.759	388	26.4789	1.08611	0.119171	0.469481
AT1G06200.1	972	Peptidase S24/S26A/S26B/S26C family protein	301	26.7972	285	29.4147	0.911016	-0.134452	0.492684	304	28.9957	285	29.4147	0.985757	-0.0206967	0.953736
AT1G06210.1	1481	ENTH/VHS/GAT family protein	284	16.5941	249	16.8667	0.983837	-0.0235083	0.941554	392	24.539	249	16.8667	1.45488	0.540902	4.80501e-05
AT1G06220.2	3543	Ribosomal protein S5/Elongation factor G/III/V family protein	574	14.0194	587	16.6208	0.843486	-0.245563	0.0223294	690	18.0553	587	16.6208	1.08631	0.11943	0.3437
AT1G06225.1	252	CLAVATA3/ESR-RELATED 3	NA	#VALUE!	NA	#VALUE!	#VALUE!	#VALUE!	NA	NA	#VALUE!	NA	#VALUE!	#VALUE!	#VALUE!	NA
AT1G06230.1	3194	global transcription factor group E4	750	20.3196	646	20.29	1.00146	0.00210297	0.987707	767	22.2632	646	20.29	1.09725	0.133886	0.240993
AT1G06240.1	1526	Protein of unknown function DUF455	176	9.98039	176	11.5703	0.86259	-0.213253	0.375107	206	12.5152	176	11.5703	1.08167	0.113263	0.685061
AT1G06250.1	1400	alpha/beta-Hydrolases superfamily protein	9	0.556294	6	0.429941	1.29388	0.371709	0.804838	9	0.595992	6	0.429941	1.38622	0.471156	0.753815
AT1G06260.1	1051	Cysteine proteinases superfamily protein	18	1.48204	8	0.763612	1.94083	0.956672	0.275235	4	0.352845	8	0.763612	0.462073	-1.11381	0.421733
AT1G06265.1	2210	other RNA	23	0.900586	8	0.363147	2.47995	1.31031	0.0777359	7	0.293651	8	0.363147	0.808628	-0.306451	0.848724
AT1G06270.1	1520	Pentatricopeptide repeat (PPR) superfamily protein	37	2.10643	17	1.12199	1.8774	0.908737	0.101963	29	1.76881	17	1.12199	1.57649	0.656712	0.326084
AT1G06280.1	643	LOB domain-containing protein 2	NA	#VALUE!	NA	#VALUE!	#VALUE!	#VALUE!	NA	NA	#VALUE!	NA	#VALUE!	#VALUE!	#VALUE!	NA
AT1G06290.1	2375	acyl-CoA oxidase 3	680	24.7762	572	24.1612	1.02546	0.0362661	0.824188	775	30.2527	572	24.1612	1.25212	0.324375	0.000534195
AT1G06310.1	2070	acyl-CoA oxidase 6	1	0.0418041	0	0	#VALUE!	#VALUE!	NA	3	0.134362	0	0	#VALUE!	#VALUE!	NA
AT1G06320.1	667	unknown protein; Has 24 Blast hits to 24 proteins in 10 species: Archae - 0; Bacteria - 2; Metazoa - 0; Fungi - 0; Plants - 20; Viruses - 0; Other Eukaryotes - 2 (source: NCBI BLink).	NA	#VALUE!	NA	#VALUE!	#VALUE!	#VALUE!	NA	NA	#VALUE!	NA	#VALUE!	#VALUE!	#VALUE!	NA
AT1G06330.1	480	Heavy metal transport/detoxification superfamily protein	NA	#VALUE!	NA	#VALUE!	#VALUE!	#VALUE!	NA	NA	#VALUE!	NA	#VALUE!	#VALUE!	#VALUE!	NA
AT1G06340.1	731	Plant Tudor-like protein	NA	#VALUE!	NA	#VALUE!	#VALUE!	#VALUE!	NA	1	0.126826	0	#VALUE!	#VALUE!	#VALUE!	NA
AT1G06350.1	1150	Fatty acid desaturase family protein	138	10.3841	96	8.3745	1.23997	0.310308	0.272697	134	10.8027	96	8.3745	1.28995	0.367321	0.18398
AT1G06360.1	1152	Fatty acid desaturase family protein	154	11.568	123	10.7112	1.07999	0.111019	0.73972	138	11.1059	123	10.7112	1.03685	0.0522039	0.901791
AT1G06370.1	1401	pseudogene, similar to putative glycolipid alpha-mannosyltransferase, blastp match of 41% identity and 9.6e-10 P-value to GP	24	1.48239	24	1.71853	0.86259	-0.213253	0.796688	22	1.45583	24	1.71853	0.847135	-0.239337	0.782147
AT1G06380.1	953	Ribosomal protein L1p/L10e family	45	4.0861	36	3.78961	1.07824	0.108675	0.878076	27	2.62662	36	3.78961	0.69311	-0.528844	0.357022
AT1G06390.1	1634	GSK3/SHAGGY-like protein kinase 1	545	28.8625	489	30.0222	0.961373	-0.0568317	0.741369	561	31.83	489	30.0222	1.06022	0.0843602	0.59215
AT1G06400.1	995	Ras-related small GTP-binding family protein	608	52.8774	554	55.8563	0.946669	-0.0790681	0.592545	698	65.0367	554	55.8563	1.16436	0.219535	0.0408884
AT1G06410.1	3158	trehalose-phosphatase/synthase 7	1470	40.2805	1136	36.0871	1.1162	0.1586	0.0292265	1470	43.155	1136	36.0871	1.19586	0.258047	8.68576e-05
AT1G06420.1	1025	unknown protein; Has 1017 Blast hits to 654 proteins in 124 species: Archae - 0; Bacteria - 39; Metazoa - 232; Fungi - 69; Plants - 40; Viruses - 0; Other Eukaryotes - 637 (source: NCBI BLink).	25	2.1106	7	0.685109	3.08068	1.62325	0.0226454	24	2.17077	7	0.685109	3.1685	1.6638	0.0220015
AT1G06430.1	2255	FTSH protease 8	4182	160.482	4250	189.072	0.848788	-0.236523	1.90736e-12	5273	216.789	4250	189.072	1.14659	0.197355	1.02226e-09
AT1G06440.1	1672	Ubiquitin carboxyl-terminal hydrolase family protein	9	0.465796	11	0.659997	0.705755	-0.50276	0.672459	4	0.221794	11	0.659997	0.336053	-1.57324	0.164178
AT1G06450.1	1380	Polynucleotidyl transferase, ribonuclease H-like superfamily protein	47	2.94719	25	1.81738	1.62167	0.697479	0.153979	48	3.22469	25	1.81738	1.77436	0.8273	0.0790006
AT1G06460.1	1226	alpha-crystallin domain 32.1	362	25.551	385	31.5033	0.811058	-0.302122	0.0246571	417	31.5335	385	31.5033	1.00096	0.00138285	0.99492
AT1G06470.1	1834	Nucleotide/sugar transporter family protein	113	5.33174	79	4.32129	1.23383	0.303145	0.347971	78	3.94295	79	4.32129	0.912449	-0.132185	0.779459
AT1G06475.1	553	unknown protein; Has 35333 Blast hits to 34131 proteins in 2444 species: Archae - 798; Bacteria - 22429; Metazoa - 974; Fungi - 991; Plants - 531; Viruses - 0; Other Eukaryotes - 9610 (source: NCBI BLink).	3	0.469446	3	0.544229	0.86259	-0.213253	0.941371	4	0.670596	3	0.544229	1.2322	0.301231	0.909675
AT1G06480.1	74	pre-tRNA	NA	#VALUE!	NA	#VALUE!	#VALUE!	#VALUE!	NA	NA	#VALUE!	NA	#VALUE!	#VALUE!	#VALUE!	NA
AT1G06490.1	5991	glucan synthase-like 7	46	0.664428	23	0.385136	1.72518	0.786747	0.108289	20	0.309497	23	0.385136	0.803606	-0.31544	0.710112
AT1G06500.1	680	unknown protein; Has 25 Blast hits to 25 proteins in 10 species: Archae - 0; Bacteria - 0; Metazoa - 0; Fungi - 0; Plants - 25; Viruses - 0; Other Eukaryotes - 0 (source: NCBI BLink).	51	6.49009	28	4.1308	1.57115	0.651817	0.163916	53	7.22592	28	4.1308	1.74928	0.806759	0.0685643
AT1G06510.1	1147	unknown protein; FUNCTIONS IN: molecular_function unknown; INVOLVED IN: biological_process unknown; LOCATED IN: chloroplast; EXPRESSED IN: 21 plant structures; EXPRESSED DURING: 13 growth stages; Has 376 Blast hits to 369 proteins in 152 species: Archae - 5; Bacteria - 113; Metazoa - 105; Fungi - 46; Plants - 27; Viruses - 2; Other Eukaryotes - 78 (source: NCBI BLink).	211	15.9187	167	14.6062	1.08986	0.124141	0.645166	225	18.1863	167	14.6062	1.24511	0.316271	0.122294
AT1G06515.1	633	Protein of unknown function (DUF3317)	56	7.65551	52	8.24109	0.928943	-0.106338	0.85537	51	7.46952	52	8.24109	0.906375	-0.14182	0.805679
AT1G06520.1	1995	glycerol-3-phosphate acyltransferase 1	10	0.433757	17	0.854853	0.507406	-0.978788	0.235609	13	0.604125	17	0.854853	0.7067	-0.500829	0.592205
AT1G06530.1	1003	Tropomyosin-related	462	39.8594	430	43.0084	0.926783	-0.109697	0.488614	494	45.6617	430	43.0084	1.06169	0.0863683	0.610092
AT1G06540.1	409	unknown protein; BEST Arabidopsis thaliana protein match is: unknown protein (TAIR:AT2G30930.1); Has 16 Blast hits to 16 proteins in 3 species: Archae - 0; Bacteria - 0; Metazoa - 0; Fungi - 0; Plants - 16; Viruses - 0; Other Eukaryotes - 0 (source: NCBI BLink).	2	0.423152	1	0.24528	1.72518	0.786747	0.82015	0	0	1	0.24528	#VALUE!	#VALUE!	NA
AT1G06550.1	1562	ATP-dependent caseinolytic (Clp) protease/crotonase family protein	191	10.5814	120	7.707	1.37296	0.457285	0.0320904	152	9.02171	120	7.707	1.17059	0.227231	0.423927
AT1G06560.1	2027	NOL1/NOP2/sun family protein	70	2.98837	60	2.9695	1.00635	0.00913896	0.984141	65	2.97294	60	2.9695	1.00116	0.00167113	0.997893
AT1G06570.1	1554	phytoene desaturation 1	1111	61.8661	1034	66.7505	0.926825	-0.109631	0.226463	1472	87.8179	1034	66.7505	1.31561	0.395735	3.75658e-10
AT1G06580.1	2052	Pentatricopeptide repeat (PPR) superfamily protein	18	0.759075	13	0.635552	1.19436	0.256232	0.805489	20	0.903605	13	0.635552	1.42176	0.507682	0.56843
AT1G06590.1	3104	unknown protein; Has 380 Blast hits to 268 proteins in 109 species: Archae - 0; Bacteria - 0; Metazoa - 245; Fungi - 73; Plants - 49; Viruses - 0; Other Eukaryotes - 13 (source: NCBI BLink).	62	1.72846	61	1.97148	0.876731	-0.189794	0.696497	72	2.15049	61	1.97148	1.0908	0.125382	0.805082
AT1G06610.1	73	pre-tRNA	NA	#VALUE!	NA	#VALUE!	#VALUE!	#VALUE!	NA	NA	#VALUE!	NA	#VALUE!	#VALUE!	#VALUE!	NA
AT1G06620.1	1292	2-oxoglutarate (2OG) and Fe(II)-dependent oxygenase superfamily protein	190	12.7257	161	12.5011	1.01796	0.0256853	0.946455	199	14.2796	161	12.5011	1.14227	0.191902	0.440902
AT1G06630.1	1745	F-box/RNI-like superfamily protein	58	2.87622	57	3.27691	0.877723	-0.188162	0.706823	78	4.14405	57	3.27691	1.26462	0.338706	0.397998
AT1G06640.1	1381	2-oxoglutarate (2OG) and Fe(II)-dependent oxygenase superfamily protein	609	38.1604	643	46.7092	0.816979	-0.29163	0.00308087	774	51.9605	643	46.7092	1.11243	0.153709	0.160225
AT1G06645.1	1301	2-oxoglutarate (2OG) and Fe(II)-dependent oxygenase superfamily protein	171	11.3739	168	12.9544	0.877993	-0.187718	0.456714	200	14.2521	168	12.9544	1.10017	0.137733	0.606818
AT1G06650.2	1360	2-oxoglutarate (2OG) and Fe(II)-dependent oxygenase superfamily protein	844	53.7023	880	64.9126	0.827302	-0.273514	0.000887548	1190	81.1212	880	64.9126	1.2497	0.32158	9.5094e-06
AT1G06660.1	1694	unknown protein; BEST Arabidopsis thaliana protein match is: unknown protein (TAIR:AT2G30820.2); Has 166 Blast hits to 144 proteins in 35 species: Archae - 0; Bacteria - 17; Metazoa - 13; Fungi - 20; Plants - 104; Viruses - 0; Other Eukaryotes - 12 (source: NCBI BLink).	12	0.612996	5	0.296102	2.07022	1.04978	0.353927	8	0.437827	5	0.296102	1.47863	0.564266	0.720201
AT1G06670.1	5144	nuclear DEIH-boxhelicase	485	8.15888	395	7.70338	1.05913	0.0828786	0.636153	457	8.23648	395	7.70338	1.0692	0.0965354	0.580137
AT1G06680.1	1139	photosystem II subunit P-1	11625	883.199	10900	960.037	0.919964	-0.120351	1.00788e-08	12020	978.379	10900	960.037	1.0191	0.0273027	0.363337
AT1G06690.1	1389	NAD(P)-linked oxidoreductase superfamily protein	425	26.4775	602	43.479	0.608971	-0.715554	1.26811e-13	539	35.976	602	43.479	0.827434	-0.273284	0.0108391
AT1G06700.1	1535	Protein kinase superfamily protein	394	22.2115	356	23.2663	0.954664	-0.0669351	0.740162	411	24.8233	356	23.2663	1.06692	0.0934551	0.61772
AT1G06710.1	3418	Tetratricopeptide repeat (TPR)-like superfamily protein	34	0.860788	26	0.763109	1.128	0.17377	0.821392	43	1.16633	26	0.763109	1.5284	0.612019	0.243256
AT1G06720.1	3657	P-loop containing nucleoside triphosphate hydrolases superfamily protein	266	6.29428	187	5.12982	1.227	0.295135	0.115828	192	4.86746	187	5.12982	0.948857	-0.075738	0.798036
AT1G06730.1	1968	pfkB-like carbohydrate kinase family protein	99	4.35311	85	4.3329	1.00466	0.00671222	0.986676	118	5.55883	85	4.3329	1.28293	0.359446	0.23337
AT1G06740.1	2591	transposable element gene	39	1.30253	42	1.62617	0.800976	-0.320169	0.561166	28	1.00188	42	1.62617	0.616098	-0.698769	0.158968
AT1G06750.2	1917	P-loop containing nucleoside triphosphate hydrolases superfamily protein	1	0.0451406	0	0	#VALUE!	#VALUE!	NA	NA	#VALUE!	NA	0	#VALUE!	#VALUE!	NA
AT1G06760.1	1090	winged-helix DNA-binding transcription factor family protein	758	60.1772	654	60.1917	0.99976	-0.000346247	0.997476	979	83.2688	654	60.1917	1.38339	0.468212	2.95346e-09
AT1G06770.1	1797	DREB2A-interacting protein 1	97	4.67104	59	3.29374	1.41816	0.504016	0.118221	77	3.97255	59	3.29374	1.20609	0.270337	0.521752
AT1G06780.2	2465	galacturonosyltransferase 6	152	5.33601	120	4.88371	1.09261	0.127783	0.697494	172	6.46901	120	4.88371	1.32461	0.405568	0.0793173
AT1G06790.1	910	RNA polymerase Rpb7 N-terminal domain-containing protein	50	4.75465	41	4.51989	1.05194	0.0730507	0.919879	59	6.01086	41	4.51989	1.32987	0.411285	0.372059
AT1G06800.1	1912	alpha/beta-Hydrolases superfamily protein	104	4.7069	94	4.93202	0.954355	-0.0674026	0.88281	133	6.44896	94	4.93202	1.30757	0.386888	0.159057
AT1G06810.1	609	unknown protein; BEST Arabidopsis thaliana protein match is: unknown protein (TAIR:AT1G05400.2); Has 30201 Blast hits to 17322 proteins in 780 species: Archae - 12; Bacteria - 1396; Metazoa - 17338; Fungi - 3422; Plants - 5037; Viruses - 0; Other Eukaryotes - 2996 (source: NCBI BLink).	NA	#VALUE!	NA	#VALUE!	#VALUE!	#VALUE!	NA	NA	#VALUE!	NA	#VALUE!	#VALUE!	#VALUE!	NA
AT1G06820.1	1999	carotenoid isomerase	273	11.8179	284	14.2525	0.82918	-0.270243	0.106194	344	15.9541	284	14.2525	1.11939	0.162712	0.372976
AT1G06830.1	505	Glutaredoxin family protein	55	9.42456	79	15.6935	0.600537	-0.735674	0.0207588	50	9.1792	79	15.6935	0.584903	-0.773731	0.018291
AT1G06840.1	3240	Leucine-rich repeat protein kinase family protein	137	3.65902	159	4.92309	0.743238	-0.428104	0.0522771	167	4.77857	159	4.92309	0.970645	-0.0429847	0.910513
AT1G06850.1	1430	basic leucine-zipper 52	43	2.60209	50	3.50767	0.741827	-0.430845	0.350984	67	4.34375	50	3.50767	1.23836	0.308427	0.492977
AT1G06860.1	71	pre-tRNA	NA	#VALUE!	NA	#VALUE!	#VALUE!	#VALUE!	NA	NA	#VALUE!	NA	#VALUE!	#VALUE!	#VALUE!	NA
AT1G06870.1	1687	Peptidase S24/S26A/S26B/S26C family protein	154	7.89942	113	6.71968	1.17556	0.233354	0.406239	132	7.25413	113	6.71968	1.07953	0.110409	0.767183
AT1G06880.1	71	pre-tRNA	NA	#VALUE!	NA	#VALUE!	#VALUE!	#VALUE!	NA	NA	#VALUE!	NA	#VALUE!	#VALUE!	#VALUE!	NA
AT1G06890.1	1506	nodulin MtN21 /EamA-like transporter family protein	352	20.2259	324	21.5827	0.937135	-0.0936718	0.639835	435	26.7788	324	21.5827	1.24075	0.311216	0.0209475
AT1G06900.1	3413	Insulinase (Peptidase family M16) family protein	280	7.09923	272	7.99499	0.88796	-0.171433	0.370936	310	8.42077	272	7.99499	1.05326	0.0748555	0.753849
AT1G06910.1	1528	TRF-like 7	48	2.71836	25	1.64135	1.65617	0.727853	0.128831	33	2.00224	25	1.64135	1.21987	0.286732	0.691414
AT1G06920.1	948	ovate family protein 4	1	0.0912812	0	0	#VALUE!	#VALUE!	NA	NA	#VALUE!	NA	0	#VALUE!	#VALUE!	NA
AT1G06923.1	1228	BEST Arabidopsis thaliana protein match is: ovate family protein 17 (TAIR:AT2G30395.1); Has 35333 Blast hits to 34131 proteins in 2444 species: Archae - 798; Bacteria - 22429; Metazoa - 974; Fungi - 991; Plants - 531; Viruses - 0; Other Eukaryotes - 9610 (source: NCBI BLink).	NA	#VALUE!	NA	#VALUE!	#VALUE!	#VALUE!	NA	NA	#VALUE!	NA	#VALUE!	#VALUE!	#VALUE!	NA
AT1G06925.1	432	FUNCTIONS IN: molecular_function unknown; INVOLVED IN: biological_process unknown; LOCATED IN: endomembrane system; BEST Arabidopsis thaliana protein match is: Putative endonuclease or glycosyl hydrolase (TAIR:AT4G20480.1); Has 152 Blast hits to 136 proteins in 9 species: Archae - 0; Bacteria - 0; Metazoa - 0; Fungi - 0; Plants - 152; Viruses - 0; Other Eukaryotes - 0 (source: NCBI BLink).	NA	#VALUE!	NA	#VALUE!	#VALUE!	#VALUE!	NA	NA	#VALUE!	NA	#VALUE!	#VALUE!	#VALUE!	NA
AT1G06930.1	1041	unknown protein; Has 4478 Blast hits to 355 proteins in 82 species: Archae - 0; Bacteria - 29; Metazoa - 379; Fungi - 125; Plants - 120; Viruses - 25; Other Eukaryotes - 3800 (source: NCBI BLink).	NA	#VALUE!	NA	#VALUE!	#VALUE!	#VALUE!	NA	NA	#VALUE!	NA	#VALUE!	#VALUE!	#VALUE!	NA
AT1G06950.1	3314	translocon at the inner envelope membrane of chloroplasts 110	1147	29.9503	1086	32.8748	0.911041	-0.134412	0.107983	1217	34.0459	1086	32.8748	1.03562	0.050499	0.647048
AT1G06960.1	937	RNA-binding (RRM/RBD/RNP motifs) family protein	81	7.48058	59	6.31681	1.18423	0.243953	0.563344	52	5.14505	59	6.31681	0.814502	-0.296009	0.526303
AT1G06970.1	2490	cation/hydrogen exchanger 14	1	0.0347528	0	0	#VALUE!	#VALUE!	NA	NA	#VALUE!	NA	0	#VALUE!	#VALUE!	NA
AT1G06980.1	791	unknown protein; FUNCTIONS IN: molecular_function unknown; INVOLVED IN: biological_process unknown; LOCATED IN: endomembrane system; EXPRESSED IN: sepal, male gametophyte, carpel; EXPRESSED DURING: 4 anthesis; BEST Arabidopsis thaliana protein match is: unknown protein (TAIR:AT2G30230.1); Has 159 Blast hits to 159 proteins in 13 species: Archae - 0; Bacteria - 0; Metazoa - 0; Fungi - 0; Plants - …	4	0.437596	5	0.634131	0.690072	-0.535182	0.777325	6	0.703236	5	0.634131	1.10898	0.149228	0.954186
AT1G06990.1	1232	GDSL-like Lipase/Acylhydrolase superfamily protein	3	0.210717	1	0.0814281	2.58777	1.37171	0.617799	0	0	1	0.0814281	#VALUE!	#VALUE!	NA
AT1G07000.1	2024	exocyst subunit exo70 family protein B2	440	18.8119	414	20.5199	0.916762	-0.125381	0.42849	549	25.1471	414	20.5199	1.2255	0.293369	0.012773
AT1G07010.3	1542	Calcineurin-like metallo-phosphoesterase superfamily protein	1391	78.0607	1240	80.672	0.967631	-0.0474712	0.640165	1427	85.7958	1240	80.672	1.06351	0.0888391	0.297443
AT1G07020.1	674	unknown protein; Has 39 Blast hits to 39 proteins in 17 species: Archae - 0; Bacteria - 0; Metazoa - 6; Fungi - 3; Plants - 28; Viruses - 0; Other Eukaryotes - 2 (source: NCBI BLink).	96	12.3254	88	13.0981	0.941007	-0.0877226	0.841138	101	13.8927	88	13.0981	1.06067	0.0849738	0.850644
AT1G07025.1	501	Mitochondrial substrate carrier family protein	NA	#VALUE!	NA	#VALUE!	#VALUE!	#VALUE!	NA	NA	#VALUE!	NA	#VALUE!	#VALUE!	#VALUE!	NA
AT1G07030.1	1477	Mitochondrial substrate carrier family protein	194	11.3661	200	13.5842	0.836712	-0.257197	0.222378	228	14.3113	200	13.5842	1.05353	0.0752277	0.79629
AT1G07040.1	1676	unknown protein; INVOLVED IN: biological_process unknown; LOCATED IN: chloroplast; EXPRESSED IN: 24 plant structures; EXPRESSED DURING: 14 growth stages; BEST Arabidopsis thaliana protein match is: unknown protein (TAIR:AT1G27030.1); Has 540 Blast hits to 538 proteins in 187 species: Archae - 0; Bacteria - 333; Metazoa - 0; Fungi - 0; Plants - 67; Viruses - 0; Other Eukaryotes - 140 (source: NCBI…	136	7.0219	138	8.2602	0.850088	-0.234315	0.393468	228	12.6121	138	8.2602	1.52685	0.610559	0.000820831
AT1G07050.1	833	CCT motif family protein	9	0.934947	4	0.481726	1.94083	0.956672	0.482093	3	0.333889	4	0.481726	0.69311	-0.528844	0.814169
AT1G07051.1	230	MIR847a; miRNA	NA	#VALUE!	NA	#VALUE!	#VALUE!	#VALUE!	NA	NA	#VALUE!	NA	#VALUE!	#VALUE!	#VALUE!	NA
AT1G07060.1	733	unknown protein; Has 30 Blast hits to 30 proteins in 10 species: Archae - 0; Bacteria - 0; Metazoa - 0; Fungi - 0; Plants - 30; Viruses - 0; Other Eukaryotes - 0 (source: NCBI BLink).	NA	#VALUE!	NA	#VALUE!	#VALUE!	#VALUE!	NA	NA	#VALUE!	NA	#VALUE!	#VALUE!	#VALUE!	NA
AT1G07070.1	575	Ribosomal protein L35Ae family protein	50	7.52474	24	4.18725	1.79706	0.84564	0.0668402	27	4.35334	24	4.18725	1.03967	0.0561189	0.968081
AT1G07080.1	1218	Thioredoxin superfamily protein	967	68.7019	969	79.8108	0.860809	-0.216234	0.00731986	1232	93.7756	969	79.8108	1.17497	0.232628	0.00178694
AT1G07090.1	943	Protein of unknown function (DUF640)	54	4.95532	70	7.44683	0.665426	-0.587649	0.096386	109	10.7162	70	7.44683	1.43903	0.525095	0.0760966
AT1G07100.1	74	pre-tRNA	NA	#VALUE!	NA	#VALUE!	#VALUE!	#VALUE!	NA	NA	#VALUE!	NA	#VALUE!	#VALUE!	#VALUE!	NA
AT1G07110.1	2662	fructose-2,6-bisphosphatase	1037	33.7101	986	37.1582	0.907207	-0.140497	0.110154	1024	35.663	986	37.1582	0.959763	-0.0592499	0.606774
AT1G07119.1	656	other RNA	7	0.923387	10	1.52926	0.603813	-0.727827	0.544294	9	1.27193	10	1.52926	0.831732	-0.265809	0.851196
AT1G07120.1	1294	FUNCTIONS IN: molecular_function unknown; INVOLVED IN: biological_process unknown; LOCATED IN: chloroplast envelope; EXPRESSED IN: inflorescence meristem, petal, leaf whorl, flower; EXPRESSED DURING: 4 anthesis, petal differentiation and expansion stage; BEST Arabidopsis thaliana protein match is: Tetratricopeptide repeat (TPR)-like superfamily protein (TAIR:AT4G18570.1); Has 288 Blast hits to 26…	7	0.468116	7	0.542687	0.86259	-0.213253	0.904656	7	0.501522	7	0.542687	0.924147	-0.113806	0.963232
AT1G07128.1	797	Potential natural antisense gene, locus overlaps with AT1G07130	8	0.868603	7	0.8811	0.985817	-0.0206084	0.988126	10	1.16324	7	0.8811	1.32021	0.400767	0.781037
AT1G07130.1	958	Nucleic acid-binding, OB-fold-like protein	9	0.812955	12	1.25661	0.646942	-0.628291	0.563921	18	1.74194	12	1.25661	1.38622	0.471156	0.620715
AT1G07135.1	732	glycine-rich protein	22	2.60077	28	3.83736	0.677749	-0.561177	0.382212	24	3.03967	28	3.83736	0.792126	-0.336199	0.647209
AT1G07140.1	1429	Pleckstrin homology (PH) domain superfamily protein	1215	73.5756	1008	70.7642	1.03973	0.0562072	0.600451	1339	86.8709	1008	70.7642	1.22761	0.295854	1.50379e-05
AT1G07150.1	1518	mitogen-activated protein kinase kinase kinase 13	15	0.855085	14	0.925213	0.924203	-0.113718	0.932591	17	1.03825	14	0.925213	1.12218	0.166302	0.88752
AT1G07160.1	1460	Protein phosphatase 2C family protein	2	0.11854	1	0.068712	1.72518	0.786747	0.82015	1	0.0634999	1	0.068712	0.924147	-0.113806	0.983712
AT1G07170.1	595	PHF5-like protein	56	8.14443	53	8.93602	0.911416	-0.133819	0.809627	68	10.5954	53	8.93602	1.1857	0.245736	0.600935
AT1G07175.1	268	unknown protein; FUNCTIONS IN: molecular_function unknown; INVOLVED IN: biological_process unknown; LOCATED IN: endomembrane system; BEST Arabidopsis thaliana protein match is: unknown protein (TAIR:AT2G29995.1); Has 30201 Blast hits to 17322 proteins in 780 species: Archae - 12; Bacteria - 1396; Metazoa - 17338; Fungi - 3422; Plants - 5037; Viruses - 0; Other Eukaryotes - 2996 (source: NCBI BLin…	NA	#VALUE!	NA	#VALUE!	#VALUE!	#VALUE!	NA	NA	#VALUE!	NA	#VALUE!	#VALUE!	#VALUE!	NA
AT1G07180.1	1788	alternative NAD(P)H dehydrogenase 1	1219	58.9964	1409	79.0549	0.746272	-0.422227	2.49134e-12	1373	71.1917	1409	79.0549	0.900535	-0.151146	0.0338509
AT1G07190.1	165	BEST Arabidopsis thaliana protein match is: lon protease 1 (TAIR:AT5G26860.1); Has 106 Blast hits to 106 proteins in 47 species: Archae - 0; Bacteria - 34; Metazoa - 0; Fungi - 11; Plants - 56; Viruses - 0; Other Eukaryotes - 5 (source: NCBI BLink).	NA	#VALUE!	NA	#VALUE!	#VALUE!	#VALUE!	NA	NA	#VALUE!	NA	#VALUE!	#VALUE!	#VALUE!	NA
AT1G07200.2	3484	Double Clp-N motif-containing P-loop nucleoside triphosphate hydrolases superfamily protein	401	9.95992	313	9.01263	1.10511	0.144186	0.397661	491	13.0656	313	9.01263	1.4497	0.535754	4.445e-06
AT1G07210.1	1197	Ribosomal protein S18	190	13.7356	172	14.4152	0.952861	-0.0696626	0.824832	186	14.4061	172	14.4152	0.999368	-0.000912027	0.998147
AT1G07220.1	1767	Arabidopsis thaliana protein of unknown function (DUF821)	264	12.9288	283	16.067	0.804677	-0.313518	0.0533755	267	14.0088	283	16.067	0.871898	-0.197768	0.290968
AT1G07230.1	2062	non-specific phospholipase C1	293	12.2961	355	17.2713	0.71194	-0.490172	0.000205428	429	19.2883	355	17.2713	1.11679	0.159353	0.314881
AT1G07240.1	1762	UDP-glucosyl transferase 71C5	97	4.76382	108	6.14898	0.774733	-0.368228	0.204368	122	6.41919	108	6.14898	1.04394	0.0620438	0.884593
AT1G07250.1	1667	UDP-glucosyl transferase 71C4	348	18.0648	335	20.1602	0.896063	-0.158327	0.353188	396	22.0235	335	20.1602	1.09242	0.127533	0.472041
AT1G07260.1	1726	UDP-glucosyl transferase 71C3	121	6.06644	66	3.83609	1.58141	0.661216	0.0143853	67	3.59882	66	3.83609	0.938149	-0.092111	0.865677
AT1G07270.1	1518	Cell division control, Cdc6	3	0.171017	3	0.19826	0.86259	-0.213253	0.941371	6	0.366442	3	0.19826	1.84829	0.886194	0.617439
AT1G07280.1	2090	Tetratricopeptide repeat (TPR)-like superfamily protein	801	33.1647	893	42.8638	0.773723	-0.370111	2.53838e-06	1028	45.6009	893	42.8638	1.06386	0.0893021	0.398291
AT1G07290.1	1156	golgi nucleotide sugar transporter 2	5	0.374284	5	0.433908	0.86259	-0.213253	0.923094	3	0.240597	5	0.433908	0.554488	-0.850772	0.656502
AT1G07300.1	735	josephin protein-related	27	3.17882	28	3.82169	0.831783	-0.265721	0.71652	31	3.91021	28	3.82169	1.02316	0.0330353	0.981541
AT1G07310.1	1453	Calcium-dependent lipid-binding (CaLB domain) family protein	215	12.8045	197	13.6015	0.941405	-0.0871124	0.7535	246	15.6962	197	13.6015	1.15401	0.206657	0.332094
AT1G07320.1	1246	ribosomal protein L4	1404	97.5076	1324	106.6	0.91471	-0.128614	0.083954	1366	101.639	1324	106.6	0.953463	-0.0687517	0.450719
AT1G07330.1	2058	unknown protein; BEST Arabidopsis thaliana protein match is: unknown protein (TAIR:AT2G29620.1); Has 597 Blast hits to 536 proteins in 121 species: Archae - 2; Bacteria - 47; Metazoa - 170; Fungi - 43; Plants - 98; Viruses - 0; Other Eukaryotes - 237 (source: NCBI BLink).	2	0.0840958	0	0	#VALUE!	#VALUE!	NA	1	0.0450486	0	0	#VALUE!	#VALUE!	NA
AT1G07340.1	1686	sugar transporter 2	0	0	1	0.0595015	#VALUE!	#VALUE!	NA	0	0	1	0.0595015	#VALUE!	#VALUE!	NA
AT1G07350.1	1456	RNA-binding (RRM/RBD/RNP motifs) family protein	492	29.2411	314	21.6348	1.35157	0.43464	0.000295487	502	31.9645	314	21.6348	1.47746	0.563117	9.52896e-07
AT1G07360.1	1689	CCCH-type zinc fingerfamily protein with RNA-binding domain	410	21.006	402	23.8771	0.879756	-0.184825	0.204576	475	26.073	402	23.8771	1.09196	0.126926	0.421269
AT1G07370.1	1025	proliferating cellular nuclear antigen 1	88	7.42931	59	5.77449	1.28657	0.363535	0.318793	68	6.15051	59	5.77449	1.06512	0.0910137	0.868863
AT1G07380.1	2340	Neutral/alkaline non-lysosomal ceramidase	90	3.32825	123	5.2732	0.631163	-0.663915	0.00649512	133	5.26941	123	5.2732	0.999281	-0.00103815	0.998232
AT1G07390.3	3418	receptor like protein 1	151	3.82291	115	3.37529	1.13262	0.179661	0.555483	156	4.23135	115	3.37529	1.25363	0.326106	0.205202
AT1G07400.1	816	HSP20-like chaperones superfamily protein	197	20.8913	73	8.97466	2.32781	1.21897	1.72979e-09	215	24.4272	73	8.97466	2.7218	1.44456	1.23043e-13
AT1G07410.1	755	RAB GTPase homolog A2B	14	1.60461	10	1.32873	1.20763	0.272173	0.824505	9	1.10515	10	1.32873	0.831732	-0.265809	0.851196
AT1G07420.1	1168	sterol 4-alpha-methyl-oxidase 2-1	68	5.03797	71	6.09819	0.826142	-0.275538	0.494005	84	6.66749	71	6.09819	1.09336	0.128764	0.786507
AT1G07430.1	1817	highly ABA-induced PP2C gene 2	26	1.23825	32	1.76677	0.700854	-0.512814	0.391066	120	6.12283	32	1.76677	3.46555	1.79308	1.85791e-10
AT1G07440.1	1005	NAD(P)-binding Rossmann-fold superfamily protein	266	22.9037	221	22.0603	1.03823	0.0541264	0.840822	287	26.4754	221	22.0603	1.20014	0.263198	0.147708
AT1G07450.1	975	NAD(P)-binding Rossmann-fold superfamily protein	8	0.710027	15	1.54338	0.460048	-1.12014	0.206718	9	0.855784	15	1.54338	0.554488	-0.850772	0.368295
AT1G07460.1	777	Concanavalin A-like lectin family protein	NA	#VALUE!	NA	#VALUE!	#VALUE!	#VALUE!	NA	NA	#VALUE!	NA	#VALUE!	#VALUE!	#VALUE!	NA
AT1G07470.1	1538	Transcription factor IIA, alpha/beta subunit	234	13.1659	224	14.6109	0.901098	-0.150244	0.499408	244	14.7082	224	14.6109	1.00666	0.00957633	0.983207
AT1G07473.1	924	unknown protein; BEST Arabidopsis thaliana protein match is: unknown protein (TAIR:AT1G07476.1); Has 22 Blast hits to 22 proteins in 6 species: Archae - 0; Bacteria - 0; Metazoa - 0; Fungi - 0; Plants - 22; Viruses - 0; Other Eukaryotes - 0 (source: NCBI BLink).	0	0	3	0.325713	#VALUE!	#VALUE!	NA	2	0.200671	3	0.325713	0.616098	-0.698769	0.796329
AT1G07476.1	747	unknown protein; FUNCTIONS IN: molecular_function unknown; INVOLVED IN: biological_process unknown; LOCATED IN: chloroplast; BEST Arabidopsis thaliana protein match is: unknown protein (TAIR:AT1G07473.1); Has 23 Blast hits to 23 proteins in 6 species: Archae - 0; Bacteria - 0; Metazoa - 0; Fungi - 0; Plants - 23; Viruses - 0; Other Eukaryotes - 0 (source: NCBI BLink).	NA	#VALUE!	NA	#VALUE!	#VALUE!	#VALUE!	NA	NA	#VALUE!	NA	#VALUE!	#VALUE!	#VALUE!	NA
AT1G07480.1	1972	Transcription factor IIA, alpha/beta subunit	241	10.5755	203	10.327	1.02406	0.0343	0.914849	252	11.8473	203	10.327	1.14722	0.198138	0.350877
AT1G07485.1	662	unknown protein; FUNCTIONS IN: molecular_function unknown; INVOLVED IN: biological_process unknown; LOCATED IN: cellular_component unknown; EXPRESSED IN: shoot apex, embryo, leaf whorl, pedicel; EXPRESSED DURING: 4 anthesis, D bilateral stage; Has 5 Blast hits to 5 proteins in 3 species: Archae - 0; Bacteria - 0; Metazoa - 0; Fungi - 0; Plants - 5; Viruses - 0; Other Eukaryotes - 0 (source: NCBI …	4	0.522867	6	0.90924	0.57506	-0.798216	0.62657	5	0.700226	6	0.90924	0.770122	-0.37684	0.839057
AT1G07490.1	642	ROTUNDIFOLIA like 3	11	1.48268	9	1.40635	1.05428	0.0762532	0.962458	3	0.433224	9	1.40635	0.308049	-1.69877	0.190355
AT1G07500.1	225	unknown protein; Has 4 Blast hits to 4 proteins in 3 species: Archae - 0; Bacteria - 0; Metazoa - 0; Fungi - 0; Plants - 4; Viruses - 0; Other Eukaryotes - 0 (source: NCBI BLink).	10	3.84598	5	2.22932	1.72518	0.786747	0.546676	9	3.7084	5	2.22932	1.66346	0.734191	0.600896
AT1G07510.1	2917	FTSH protease 10	428	12.6969	390	13.4126	0.946637	-0.0791168	0.668995	469	14.9061	390	13.4126	1.11135	0.152308	0.314783
AT1G07520.1	2242	GRAS family transcription factor	73	2.81758	72	3.22168	0.87457	-0.193354	0.659452	69	2.85325	72	3.22168	0.885641	-0.175207	0.708118
AT1G07530.1	2787	SCARECROW-like 14	420	13.0407	438	15.766	0.827141	-0.273795	0.0304344	501	16.6658	438	15.766	1.05707	0.0800737	0.640939
AT1G07540.1	1893	TRF-like 2	1	0.0457129	0	0	#VALUE!	#VALUE!	NA	NA	#VALUE!	NA	0	#VALUE!	#VALUE!	NA
AT1G07550.1	2700	Leucine-rich repeat protein kinase family protein	NA	#VALUE!	NA	#VALUE!	#VALUE!	#VALUE!	NA	NA	#VALUE!	NA	#VALUE!	#VALUE!	#VALUE!	NA
AT1G07560.1	2616	Leucine-rich repeat protein kinase family protein	NA	#VALUE!	NA	#VALUE!	#VALUE!	#VALUE!	NA	NA	#VALUE!	NA	#VALUE!	#VALUE!	#VALUE!	NA
AT1G07570.3	1459	Protein kinase superfamily protein	114	6.76144	125	8.59488	0.786682	-0.346148	0.194983	119	7.56167	125	8.59488	0.879788	-0.184773	0.568339
AT1G07580.1	73	pre-tRNA	NA	#VALUE!	NA	#VALUE!	#VALUE!	#VALUE!	NA	NA	#VALUE!	NA	#VALUE!	#VALUE!	#VALUE!	NA
AT1G07590.1	2361	Tetratricopeptide repeat (TPR)-like superfamily protein	3114	114.133	9303	395.287	0.288735	-1.79218	0	5757	226.061	9303	395.287	0.571892	-0.806185	7.12589e-248
AT1G07600.1	138	metallothionein 1A	68	42.6402	113	82.1457	0.519081	-0.94597	0.000184933	97	65.1657	113	82.1457	0.793294	-0.334072	0.265831
AT1G07610.1	457	metallothionein 1C	20	3.78707	50	10.9759	0.345036	-1.53518	0.000286443	26	5.27453	50	10.9759	0.480556	-1.05722	0.0137723
AT1G07615.1	1632	GTP-binding protein Obg/CgtA	34	1.8028	44	2.70469	0.666547	-0.585222	0.218138	36	2.04507	44	2.70469	0.75612	-0.403313	0.444471
AT1G07620.1	2053	GTP-binding protein Obg/CgtA	356	15.0055	335	16.3697	0.916663	-0.125537	0.484546	450	20.3212	335	16.3697	1.24139	0.311958	0.0179842
AT1G07630.1	2336	pol-like 5	301	11.1502	299	12.8405	0.86836	-0.203635	0.236351	423	16.7878	299	12.8405	1.3074	0.386706	0.00343038
AT1G07640.3	1588	Dof-type zinc finger DNA-binding family protein	231	12.5878	153	9.66554	1.30234	0.381108	0.0509687	224	13.0775	153	9.66554	1.353	0.436161	0.0235615
AT1G07645.1	625	dessication-induced 1VOC superfamily protein	NA	#VALUE!	NA	#VALUE!	#VALUE!	#VALUE!	NA	NA	#VALUE!	NA	#VALUE!	#VALUE!	#VALUE!	NA
AT1G07650.2	3231	Leucine-rich repeat transmembrane protein kinase	721	19.3102	520	16.1455	1.19601	0.258234	0.0119336	703	20.1718	520	16.1455	1.24938	0.321207	0.00123266
AT1G07660.1	717	Histone superfamily protein	96	11.5862	59	8.25502	1.40354	0.489066	0.134113	57	7.37024	59	8.25502	0.89282	-0.163559	0.761686
AT1G07670.1	3538	endomembrane-type CA-ATPase 4	636	15.5557	611	17.3248	0.897884	-0.155399	0.180861	760	19.9151	611	17.3248	1.14951	0.201021	0.05299
AT1G07680.1	702	unknown protein; FUNCTIONS IN: molecular_function unknown; INVOLVED IN: biological_process unknown; LOCATED IN: endomembrane system; BEST Arabidopsis thaliana protein match is: unknown protein (TAIR:AT5G23903.1); Has 7 Blast hits to 7 proteins in 2 species: Archae - 0; Bacteria - 0; Metazoa - 0; Fungi - 0; Plants - 7; Viruses - 0; Other Eukaryotes - 0 (source: NCBI BLink).	NA	#VALUE!	NA	#VALUE!	#VALUE!	#VALUE!	NA	NA	#VALUE!	NA	#VALUE!	#VALUE!	#VALUE!	NA
AT1G07690.1	540	FUNCTIONS IN: molecular_function unknown; INVOLVED IN: biological_process unknown; LOCATED IN: endomembrane system; EXPRESSED IN: root; CONTAINS InterPro DOMAIN/s: Orthoreovirus membrane fusion p10 (InterPro:IPR009854); BEST Arabidopsis thaliana protein match is: unknown protein (TAIR:AT1G54950.1); Has 11 Blast hits to 11 proteins in 4 species: Archae - 0; Bacteria - 2; Metazoa - 0; Fungi - 0; Pl…	NA	#VALUE!	NA	#VALUE!	#VALUE!	#VALUE!	NA	NA	#VALUE!	NA	#VALUE!	#VALUE!	#VALUE!	NA
AT1G07700.3	1539	Thioredoxin superfamily protein	589	33.1182	544	35.4606	0.933944	-0.0985925	0.481635	681	41.0237	544	35.4606	1.15688	0.210242	0.0566829
AT1G07702.1	81	snoRNA	1	1.06833	1	1.23851	0.86259	-0.213253	0.960504	0	0	1	1.23851	#VALUE!	#VALUE!	NA
AT1G07705.2	2316	NOT2 / NOT3 / NOT5 family	182	6.80021	164	7.1038	0.957264	-0.0630108	0.844341	233	9.32703	164	7.1038	1.31296	0.392828	0.0401507
AT1G07710.1	1632	Ankyrin repeat family protein	3	0.159071	1	0.0614703	2.58777	1.37171	0.617799	5	0.284038	1	0.0614703	4.62073	2.20812	0.28666
AT1G07720.1	1799	3-ketoacyl-CoA synthase 3	787	37.8559	850	47.3994	0.798657	-0.324353	7.72162e-05	1273	65.603	850	47.3994	1.38405	0.468892	5.81541e-12
AT1G07725.1	2472	exocyst subunit exo70 family protein H6	34	1.1902	47	1.90737	0.624001	-0.680379	0.126937	49	1.8377	47	1.90737	0.963472	-0.0536851	0.949545
AT1G07728.1	1791	other RNA	42	2.02929	48	2.68863	0.754766	-0.405899	0.396798	62	3.20939	48	2.68863	1.19369	0.255428	0.604193
AT1G07730.2	1170	Disease resistance-responsive (dirigent-like protein) family protein	3	0.221883	4	0.342973	0.646942	-0.628291	0.772083	4	0.316957	4	0.342973	0.924147	-0.113806	0.975168
AT1G07740.1	2658	Tetratricopeptide repeat (TPR)-like superfamily protein	31	1.00924	21	0.792592	1.27335	0.348625	0.627681	25	0.871989	21	0.792592	1.10017	0.137733	0.886247
AT1G07745.1	1188	homolog of RAD51 D	26	1.89385	22	1.85777	1.01942	0.0277546	0.973594	21	1.63881	22	1.85777	0.88214	-0.18092	0.84919
AT1G07747.1	288	Bifunctional inhibitor/lipid-transfer protein/seed storage 2S albumin superfamily protein	NA	#VALUE!	NA	#VALUE!	#VALUE!	#VALUE!	NA	1	0.321909	0	#VALUE!	#VALUE!	#VALUE!	NA
AT1G07750.1	1414	RmlC-like cupins superfamily protein	197	12.0561	232	16.4598	0.732458	-0.449183	0.00926003	255	16.7193	232	16.4598	1.01576	0.0225664	0.954081
AT1G07760.1	72	pre-tRNA	NA	#VALUE!	NA	#VALUE!	#VALUE!	#VALUE!	NA	NA	#VALUE!	NA	#VALUE!	#VALUE!	#VALUE!	NA
AT1G07770.1	725	ribosomal protein S15A	627	74.8375	641	88.6963	0.84375	-0.245112	0.0160143	605	77.3648	641	88.6963	0.872245	-0.197195	0.0749217
AT1G07780.3	1512	phosphoribosylanthranilate isomerase 1	66	3.7773	90	5.9714	0.632566	-0.660712	0.025821	83	5.08924	90	5.9714	0.852269	-0.23062	0.540025
AT1G07790.1	729	Histone superfamily protein	137	16.2623	155	21.3299	0.762418	-0.391346	0.0860025	151	19.2033	155	21.3299	0.900298	-0.151526	0.607853
AT1G07795.1	682	unknown protein; BEST Arabidopsis thaliana protein match is: unknown protein (TAIR:AT2G28725.1); Has 38 Blast hits to 38 proteins in 11 species: Archae - 0; Bacteria - 0; Metazoa - 0; Fungi - 0; Plants - 38; Viruses - 0; Other Eukaryotes - 0 (source: NCBI BLink).	NA	#VALUE!	NA	#VALUE!	#VALUE!	#VALUE!	NA	NA	#VALUE!	NA	#VALUE!	#VALUE!	#VALUE!	NA
AT1G07800.1	930	transposable element gene	NA	#VALUE!	NA	#VALUE!	#VALUE!	#VALUE!	NA	NA	#VALUE!	NA	#VALUE!	#VALUE!	#VALUE!	NA
AT1G07810.1	3499	ER-type Ca2+-ATPase 1	376	9.29894	352	10.0922	0.921403	-0.118096	0.505116	478	12.6651	352	10.0922	1.25495	0.327629	0.00922439
AT1G07820.1	726	Histone superfamily protein	157	18.7134	147	20.3126	0.921269	-0.118305	0.705487	164	20.9427	147	20.3126	1.03102	0.0440736	0.910406
AT1G07830.1	850	ribosomal protein L29 family protein	50	5.09027	35	4.1308	1.23227	0.30132	0.581998	38	4.14468	35	4.1308	1.00336	0.00483841	0.99481
AT1G07840.2	1433	Sas10/Utp3/C1D family	165	9.96385	148	10.361	0.961671	-0.0563846	0.874437	179	11.5807	148	10.361	1.11772	0.160556	0.566062
AT1G07850.1	1626	Protein of unknown function (DUF604)	NA	#VALUE!	NA	#VALUE!	#VALUE!	#VALUE!	NA	NA	#VALUE!	NA	#VALUE!	#VALUE!	#VALUE!	NA
AT1G07860.1	439	BEST Arabidopsis thaliana protein match is: Protein kinase superfamily protein (TAIR:AT1G07870.2); Has 7 Blast hits to 7 proteins in 4 species: Archae - 0; Bacteria - 0; Metazoa - 0; Fungi - 0; Plants - 7; Viruses - 0; Other Eukaryotes - 0 (source: NCBI BLink).	NA	#VALUE!	NA	#VALUE!	#VALUE!	#VALUE!	NA	NA	#VALUE!	NA	#VALUE!	#VALUE!	#VALUE!	NA
AT1G07870.2	2000	Protein kinase superfamily protein	141	6.10069	173	8.67763	0.703036	-0.50833	0.0125334	182	8.4366	173	8.67763	0.972224	-0.0406397	0.912554
AT1G07880.2	1259	Protein kinase superfamily protein	21	1.44339	15	1.19523	1.20763	0.272173	0.774853	18	1.32548	15	1.19523	1.10898	0.149228	0.899215
AT1G07885.1	123	unknown protein; FUNCTIONS IN: molecular_function unknown; INVOLVED IN: biological_process unknown; LOCATED IN: cellular_component unknown; Has 0 Blast hits to 0 proteins in 0 species (source: NCBI BLink).	NA	#VALUE!	NA	#VALUE!	#VALUE!	#VALUE!	NA	NA	#VALUE!	NA	#VALUE!	#VALUE!	#VALUE!	NA
AT1G07890.3	1022	ascorbate peroxidase 1	4295	363.665	3434	337.081	1.07887	0.109515	0.00671166	5691	516.255	3434	337.081	1.53154	0.614986	6.9135e-87
AT1G07900.1	576	LOB domain-containing protein 1	48	7.21121	76	13.2366	0.544794	-0.876218	0.00649708	83	13.3592	76	13.2366	1.00927	0.0133058	0.989577
AT1G07901.1	153	unknown protein; Has 30201 Blast hits to 17322 proteins in 780 species: Archae - 12; Bacteria - 1396; Metazoa - 17338; Fungi - 3422; Plants - 5037; Viruses - 0; Other Eukaryotes - 2996 (source: NCBI BLink).	4	2.26234	5	3.27841	0.690072	-0.535182	0.777325	2	1.21189	5	3.27841	0.369659	-1.43573	0.443263
AT1G07910.1	3787	RNAligase	145	3.31331	99	2.62256	1.26339	0.337299	0.20957	110	2.69292	99	2.62256	1.02683	0.038197	0.945573
AT1G07920.1	1783	GTP binding Elongation factor Tu family protein	4542	220.437	4798	269.957	0.816566	-0.292359	6.95382e-21	5447	283.225	4798	269.957	1.04915	0.0692226	0.072615
AT1G07930.1	1807	GTP binding Elongation factor Tu family protein	4308	206.304	4748	263.595	0.782653	-0.353555	1.67342e-29	5028	257.967	4748	263.595	0.978646	-0.0311414	0.53367
AT1G07940.1	1864	GTP binding Elongation factor Tu family protein	4406	204.545	5029	270.658	0.755731	-0.404056	4.48569e-40	5407	268.928	5029	270.658	0.993609	-0.00924928	0.883713
AT1G07950.1	796	Surfeit locus protein 5 subunit 22 of Mediator complex	67	7.28369	83	10.4604	0.696307	-0.522204	0.106167	100	11.647	83	10.4604	1.11343	0.155011	0.70602
AT1G07960.2	1241	PDI-like 5-1	112	7.80973	104	8.40711	0.928943	-0.106338	0.77862	112	8.36705	104	8.40711	0.995235	-0.00689088	0.985786
AT1G07970.1	2434	CONTAINS InterPro DOMAIN/s: Cytochrome B561-related, N-terminal (InterPro:IPR019176); Has 215 Blast hits to 213 proteins in 79 species: Archae - 0; Bacteria - 6; Metazoa - 131; Fungi - 22; Plants - 42; Viruses - 0; Other Eukaryotes - 14 (source: NCBI BLink).	113	4.01742	119	4.90469	0.819098	-0.287892	0.315486	125	4.76119	119	4.90469	0.970742	-0.0428396	0.9298
AT1G07980.1	996	nuclear factor Y, subunit C10	104	9.03574	94	9.4679	0.954355	-0.0674026	0.88281	111	10.3321	94	9.4679	1.09128	0.126021	0.754423
AT1G07985.1	751	Expressed protein	3	0.345677	3	0.400744	0.86259	-0.213253	0.941371	4	0.493795	3	0.400744	1.2322	0.301231	0.909675
AT1G07990.1	2905	SIT4 phosphatase-associated family protein	494	14.7153	468	16.1616	0.910511	-0.135251	0.344432	581	18.542	468	16.1616	1.14728	0.198224	0.109217
AT1G08000.1	1373	GATA transcription factor 10	73	4.60089	57	4.16476	1.10472	0.143681	0.773836	79	5.33437	57	4.16476	1.28084	0.357085	0.362994
AT1G08005.1	168	BEST Arabidopsis thaliana protein match is: SIT4 phosphatase-associated family protein (TAIR:AT1G07990.1); Has 17 Blast hits to 17 proteins in 3 species: Archae - 0; Bacteria - 0; Metazoa - 0; Fungi - 0; Plants - 17; Viruses - 0; Other Eukaryotes - 0 (source: NCBI BLink).	NA	#VALUE!	NA	#VALUE!	#VALUE!	#VALUE!	NA	NA	#VALUE!	NA	#VALUE!	#VALUE!	#VALUE!	NA
AT1G08010.1	1391	GATA transcription factor 11	113	7.02977	103	7.4284	0.946336	-0.079575	0.844705	117	7.79803	103	7.4284	1.04976	0.0700581	0.865718
AT1G08030.1	1844	tyrosylprotein sulfotransferase	152	7.133	95	5.1683	1.38014	0.464818	0.0588083	135	6.78733	95	5.1683	1.31326	0.393154	0.146824
AT1G08032.1	111	unknown protein; FUNCTIONS IN: molecular_function unknown; INVOLVED IN: biological_process unknown; LOCATED IN: cellular_component unknown; Has 0 Blast hits to 0 proteins in 0 species (source: NCBI BLink).	NA	#VALUE!	NA	#VALUE!	#VALUE!	#VALUE!	NA	NA	#VALUE!	NA	#VALUE!	#VALUE!	#VALUE!	NA
AT1G08035.1	578	unknown protein; BEST Arabidopsis thaliana protein match is: unknown protein (TAIR:AT2G28330.1); Has 10 Blast hits to 10 proteins in 3 species: Archae - 0; Bacteria - 0; Metazoa - 0; Fungi - 0; Plants - 10; Viruses - 0; Other Eukaryotes - 0 (source: NCBI BLink).	1	0.149714	0	0	#VALUE!	#VALUE!	NA	2	0.320796	0	0	#VALUE!	#VALUE!	NA
AT1G08040.1	1620	Protein of unknown function (DUF707)	114	6.08947	97	6.00678	1.01377	0.0197237	0.957174	130	7.43969	97	6.00678	1.23855	0.308649	0.291912
AT1G08050.1	2294	Zinc finger (C3HC4-type RING finger) family protein	292	11.0149	286	12.5071	0.880686	-0.1833	0.312217	375	15.1553	286	12.5071	1.21173	0.277069	0.0680069
AT1G08060.1	6554	ATP-dependent helicase family protein	266	3.51208	223	3.41337	1.02892	0.0411291	0.887858	272	3.84759	223	3.41337	1.12721	0.172757	0.410189
AT1G08065.1	1088	alpha carbonic anhydrase 5	0	0	3	0.276616	#VALUE!	#VALUE!	NA	0	0	3	0.276616	#VALUE!	#VALUE!	NA
AT1G08070.1	2414	Tetratricopeptide repeat (TPR)-like superfamily protein	9	0.322623	8	0.332459	0.970414	-0.0433285	0.974534	8	0.307241	8	0.332459	0.924147	-0.113806	0.95915
AT1G08080.1	859	alpha carbonic anhydrase 7	1	0.100739	1	0.116786	0.86259	-0.213253	0.960504	1	0.107928	1	0.116786	0.924147	-0.113806	0.983712
AT1G08090.1	1900	nitrate transporter 2:1	7	0.318812	13	0.686396	0.464471	-1.10634	0.257336	9	0.439152	13	0.686396	0.639794	-0.644321	0.546726
AT1G08100.1	1709	nitrate transporter 2.2	NA	#VALUE!	NA	#VALUE!	#VALUE!	#VALUE!	NA	NA	#VALUE!	NA	#VALUE!	#VALUE!	#VALUE!	NA
AT1G08105.1	3092	transposable element gene	4	0.111946	0	0	#VALUE!	#VALUE!	NA	2	0.0599676	0	0	#VALUE!	#VALUE!	NA
AT1G08110.4	1102	lactoylglutathione lyase family protein / glyoxalase I family protein	499	39.184	385	35.0481	1.11801	0.160928	0.266297	466	39.204	385	35.0481	1.11858	0.161665	0.282522
AT1G08115.1	162	snRNA	2	1.06833	12	7.43107	0.143765	-2.79822	0.0155585	10	5.72283	12	7.43107	0.770122	-0.37684	0.761512
AT1G08120.1	1047	BEST Arabidopsis thaliana protein match is: Protein kinase superfamily protein (TAIR:AT5G26110.1); Has 235 Blast hits to 235 proteins in 96 species: Archae - 21; Bacteria - 0; Metazoa - 117; Fungi - 8; Plants - 47; Viruses - 0; Other Eukaryotes - 42 (source: NCBI BLink).	1	0.08265	0	0	#VALUE!	#VALUE!	NA	NA	#VALUE!	NA	0	#VALUE!	#VALUE!	NA
AT1G08125.2	1305	S-adenosyl-L-methionine-dependent methyltransferases superfamily protein	72	4.77432	69	5.30425	0.900094	-0.151853	0.746042	88	6.2517	69	5.30425	1.17862	0.237101	0.552629
AT1G08130.1	2715	DNA ligase 1	162	5.16339	127	4.69266	1.10031	0.137912	0.658058	161	5.49772	127	4.69266	1.17156	0.228426	0.405282
AT1G08135.1	2391	cation/H+ exchanger 6B	NA	#VALUE!	NA	#VALUE!	#VALUE!	#VALUE!	NA	NA	#VALUE!	NA	#VALUE!	#VALUE!	#VALUE!	NA
AT1G08140.1	2714	cation/H+ exchanger 6A	1	0.0318845	0	0	#VALUE!	#VALUE!	NA	NA	#VALUE!	NA	0	#VALUE!	#VALUE!	NA
AT1G08150.1	2448	Cation/hydrogen exchanger family protein	NA	#VALUE!	NA	#VALUE!	#VALUE!	#VALUE!	NA	NA	#VALUE!	NA	#VALUE!	#VALUE!	#VALUE!	NA
AT1G08160.1	917	Late embryogenesis abundant (LEA) hydroxyproline-rich glycoprotein family	59	5.56765	43	4.70418	1.18355	0.243125	0.638602	51	5.15617	43	4.70418	1.09608	0.132355	0.83505
AT1G08165.1	430	unknown protein; FUNCTIONS IN: molecular_function unknown; INVOLVED IN: biological_process unknown; LOCATED IN: cellular_component unknown; Has 30201 Blast hits to 17322 proteins in 780 species: Archae - 12; Bacteria - 1396; Metazoa - 17338; Fungi - 3422; Plants - 5037; Viruses - 0; Other Eukaryotes - 2996 (source: NCBI BLink).	0	0	1	0.233301	#VALUE!	#VALUE!	NA	3	0.646813	1	0.233301	2.77244	1.47116	0.592796
AT1G08170.1	732	Histone superfamily protein	2	0.236433	0	0	#VALUE!	#VALUE!	NA	4	0.506612	0	0	#VALUE!	#VALUE!	NA
AT1G08180.1	550	unknown protein; Has 53 Blast hits to 53 proteins in 9 species: Archae - 0; Bacteria - 0; Metazoa - 1; Fungi - 0; Plants - 52; Viruses - 0; Other Eukaryotes - 0 (source: NCBI BLink).	43	6.76543	31	5.65437	1.1965	0.258815	0.675807	48	8.09105	31	5.65437	1.43094	0.51696	0.30358
AT1G08190.1	3371	vacuolar protein sorting 41	1439	36.9396	1354	40.2944	0.916741	-0.125415	0.0889847	1723	47.3863	1354	40.2944	1.176	0.233889	0.000116501
AT1G08200.1	1686	UDP-D-apiose/UDP-D-xylose synthase 2	2048	105.114	1912	113.767	0.923946	-0.11412	0.0599379	2128	117.015	1912	113.767	1.02855	0.0406095	0.617041
AT1G08210.1	1666	Eukaryotic aspartyl protease family protein	113	5.86939	94	5.66028	1.03694	0.0523367	0.912678	129	7.17862	94	5.66028	1.26824	0.342832	0.233296
AT1G08220.1	1165	FUNCTIONS IN: molecular_function unknown; INVOLVED IN: mitochondrial proton-transporting ATP synthase complex assembly; LOCATED IN: mitochondrial inner membrane; EXPRESSED IN: 18 plant structures; EXPRESSED DURING: 7 growth stages; CONTAINS InterPro DOMAIN/s: ATPase assembly factor ATP10, mitochondria (InterPro:IPR007849); Has 168 Blast hits to 168 proteins in 86 species: Archae - 6; Bacteria - 0…	23	1.70841	31	2.66945	0.639986	-0.643888	0.272885	26	2.06906	31	2.66945	0.775091	-0.367563	0.588963
AT1G08230.2	1461	Transmembrane amino acid transporter family protein	155	9.1806	194	13.321	0.689183	-0.537042	0.00436864	219	13.897	194	13.321	1.04324	0.0610681	0.839338
AT1G08240.1	72	pre-tRNA	NA	#VALUE!	NA	#VALUE!	#VALUE!	#VALUE!	NA	NA	#VALUE!	NA	#VALUE!	#VALUE!	#VALUE!	NA
AT1G08250.1	1445	arogenate dehydratase 6	301	18.0255	289	20.0639	0.898407	-0.154559	0.411787	357	22.9048	289	20.0639	1.14159	0.191048	0.264678
AT1G08260.1	6486	DNA polymerase epsilon catalytic subunit	125	1.66772	55	0.850689	1.96043	0.971171	0.000189864	98	1.4008	55	0.850689	1.64666	0.719544	0.017556
AT1G08270.2	1034	CONTAINS InterPro DOMAIN/s: MIT (InterPro:IPR007330); BEST Arabidopsis thaliana protein match is: AAA-type ATPase family protein (TAIR:AT2G27600.1); Has 35333 Blast hits to 34131 proteins in 2444 species: Archae - 798; Bacteria - 22429; Metazoa - 974; Fungi - 991; Plants - 531; Viruses - 0; Other Eukaryotes - 9610 (source: NCBI BLink).	2	0.167378	5	0.485104	0.345036	-1.53518	0.395107	2	0.179323	5	0.485104	0.369659	-1.43573	0.443263
AT1G08280.1	1446	Glycosyltransferase family 29 (sialyltransferase) family protein	28	1.67563	35	2.4282	0.690072	-0.535182	0.33853	27	1.7311	35	2.4282	0.712913	-0.488202	0.411272
AT1G08290.1	1760	WIP domain protein 3	28	1.37669	30	1.70999	0.805084	-0.312789	0.649855	46	2.4231	30	1.70999	1.41703	0.502865	0.332206
AT1G08300.1	2241	no vein-like	34	1.31288	24	1.07437	1.222	0.289247	0.680338	16	0.661918	24	1.07437	0.616098	-0.698769	0.326114
AT1G08310.2	1483	alpha/beta-Hydrolases superfamily protein	33	1.92558	30	2.02939	0.948849	-0.0757499	0.933133	52	3.25079	30	2.02939	1.60185	0.679743	0.137084
AT1G08315.1	1211	ARM repeat superfamily protein	64	4.57325	47	3.89349	1.17459	0.232158	0.640623	79	6.04796	47	3.89349	1.55335	0.635386	0.0719717
AT1G08320.1	1829	bZIP transcription factor family protein	4	0.18925	6	0.329096	0.57506	-0.798216	0.62657	2	0.101378	6	0.329096	0.308049	-1.69877	0.313158
AT1G08340.1	1438	Rho GTPase activating protein with PAK-box/P21-Rho-binding domain	8	0.481416	26	1.81384	0.265412	-1.91369	0.00321989	11	0.709186	26	1.81384	0.390985	-1.35481	0.0365942
AT1G08350.2	2013	Endomembrane protein 70 protein family	83	3.56799	63	3.13966	1.13643	0.184506	0.675219	72	3.316	63	3.13966	1.05617	0.078839	0.888531
AT1G08360.1	949	Ribosomal protein L1p/L10e family	899	81.9753	1078	113.956	0.719358	-0.475218	9.51202e-12	951	92.9053	1078	113.956	0.815272	-0.294646	7.08946e-05
AT1G08370.1	1465	decapping 1	348	20.5556	361	24.7204	0.831527	-0.266165	0.0645553	405	25.6297	361	24.7204	1.03679	0.052117	0.805299
AT1G08380.1	703	photosystem I subunit O	2552	314.134	2569	366.601	0.856882	-0.222832	6.93037e-07	2701	356.201	2569	366.601	0.971631	-0.0415193	0.543039
AT1G08390.1	602	unknown protein; Has 62 Blast hits to 62 proteins in 27 species: Archae - 0; Bacteria - 0; Metazoa - 34; Fungi - 0; Plants - 28; Viruses - 0; Other Eukaryotes - 0 (source: NCBI BLink).	22	3.16239	17	2.83294	1.11629	0.158715	0.876426	18	2.77206	17	2.83294	0.978508	-0.0313439	0.986366
AT1G08400.1	2463	RINT-1 / TIP-1 family	53	1.86209	44	1.79215	1.03903	0.0552354	0.94152	54	2.03262	44	1.79215	1.13418	0.18165	0.755418
AT1G08410.1	2161	P-loop containing nucleoside triphosphate hydrolases superfamily protein	182	7.28796	156	7.24194	1.00635	0.00913896	0.976284	179	7.67935	156	7.24194	1.0604	0.0846075	0.798264
AT1G08420.1	3740	BRI1 suppressor 1 (BSU1)-like 2	950	21.9807	795	21.3246	1.03077	0.0437192	0.741874	1051	26.053	795	21.3246	1.22173	0.28893	0.000265689
AT1G08430.1	1566	aluminum-activated malate transporter 1	NA	#VALUE!	NA	#VALUE!	#VALUE!	#VALUE!	NA	NA	#VALUE!	NA	#VALUE!	#VALUE!	#VALUE!	NA
AT1G08440.1	1506	Aluminium activated malate transporter family protein	5	0.287299	14	0.932585	0.308068	-1.69868	0.0710794	16	0.984966	14	0.932585	1.05617	0.078839	0.962949
AT1G08450.1	1490	calreticulin 3	5030	292.127	3536	238.074	1.22704	0.295187	3.02712e-19	5573	346.76	3536	238.074	1.45652	0.54253	7.37579e-68
AT1G08460.1	1369	histone deacetylase 8	219	13.843	178	13.0437	1.06128	0.0858002	0.762668	285	19.3005	178	13.0437	1.47967	0.565279	0.000431385
AT1G08465.1	1174	Plant-specific transcription factor YABBY family protein	164	12.0883	119	10.1687	1.18878	0.249481	0.347599	183	14.4514	119	10.1687	1.42117	0.507076	0.0176664
AT1G08470.1	1431	strictosidine synthase-like 3	145	8.76835	110	7.71149	1.13705	0.185296	0.549028	147	9.52366	110	7.71149	1.235	0.304507	0.262763
AT1G08480.1	761	unknown protein; FUNCTIONS IN: molecular_function unknown; INVOLVED IN: biological_process unknown; LOCATED IN: mitochondrion, plasma membrane, plastid, vacuole; EXPRESSED IN: 27 plant structures; EXPRESSED DURING: 15 growth stages; Has 39 Blast hits to 39 proteins in 13 species: Archae - 0; Bacteria - 0; Metazoa - 0; Fungi - 0; Plants - 39; Viruses - 0; Other Eukaryotes - 0 (source: NCBI BLink).	228	25.9263	217	28.6062	0.906316	-0.141915	0.541012	221	26.9236	217	28.6062	0.941182	-0.0874548	0.749496
AT1G08490.1	1761	chloroplastic NIFS-like cysteine desulfurase	352	17.2971	354	20.1664	0.857716	-0.221427	0.144169	368	19.3738	354	20.1664	0.960695	-0.0578497	0.796333
AT1G08500.1	945	early nodulin-like protein 18	12	1.09885	11	1.16774	0.941007	-0.0877226	0.95011	13	1.27537	11	1.16774	1.09217	0.127202	0.935397
AT1G08510.1	2053	fatty acyl-ACP thioesterases B	1284	54.121	1159	56.6343	0.955621	-0.0654888	0.495584	1407	63.5377	1159	56.6343	1.12189	0.165936	0.023675
AT1G08520.1	2549	ALBINA 1	1310	44.4724	1187	46.7161	0.951974	-0.0710066	0.444517	1377	50.083	1187	46.7161	1.07207	0.100403	0.234342
AT1G08530.1	939	unknown protein; FUNCTIONS IN: molecular_function unknown; INVOLVED IN: biological_process unknown; LOCATED IN: chloroplast; BEST Arabidopsis thaliana protein match is: unknown protein (TAIR:AT5G09995.2); Has 140 Blast hits to 140 proteins in 53 species: Archae - 0; Bacteria - 63; Metazoa - 0; Fungi - 0; Plants - 76; Viruses - 0; Other Eukaryotes - 1 (source: NCBI BLink).	66	6.0823	58	6.19652	0.981568	-0.0268403	0.954584	67	6.61508	58	6.19652	1.06755	0.0943021	0.867233
AT1G08540.1	1993	RNApolymerase sigma subunit 2	759	32.9552	571	28.7418	1.14659	0.197356	0.0608998	644	29.9574	571	28.7418	1.0423	0.0597639	0.707808
AT1G08550.1	1776	non-photochemical quenching 1	176	8.5755	145	8.1905	1.04701	0.0662691	0.84127	178	9.29187	145	8.1905	1.13447	0.182018	0.503671
AT1G08560.1	1191	syntaxin of plants 111	95	6.90242	45	3.79041	1.82102	0.864749	0.00494059	82	6.38305	45	3.79041	1.684	0.751893	0.0258192
AT1G08570.1	1417	atypical CYS HIS rich thioredoxin 4	1398	85.3742	1661	117.594	0.726009	-0.461941	4.63451e-17	1919	125.554	1661	117.594	1.06769	0.0944966	0.172094
AT1G08580.1	642	unknown protein; Has 39 Blast hits to 39 proteins in 15 species: Archae - 0; Bacteria - 0; Metazoa - 0; Fungi - 0; Plants - 35; Viruses - 0; Other Eukaryotes - 4 (source: NCBI BLink).	303	40.8411	268	41.8779	0.975241	-0.0361687	0.896701	254	36.6796	268	41.8779	0.87587	-0.191211	0.327168
AT1G08590.1	3444	Leucine-rich receptor-like protein kinase family protein	34	0.85429	16	0.46606	1.833	0.874209	0.136693	30	0.807578	16	0.46606	1.73278	0.793085	0.214764
AT1G08592.1	1614	Potential natural antisense gene, locus overlaps with AT1G08590	11	0.589765	11	0.683714	0.86259	-0.213253	0.874173	3	0.172323	11	0.683714	0.25204	-1.98828	0.0870913
AT1G08600.3	4853	P-loop containing nucleoside triphosphate hydrolases superfamily protein	320	5.70597	277	5.72604	0.996494	-0.00506753	0.980922	315	6.01764	277	5.72604	1.05093	0.0716598	0.766249
AT1G08610.1	2082	Pentatricopeptide repeat (PPR) superfamily protein	31	1.28846	21	1.01187	1.27335	0.348625	0.627681	23	1.02417	21	1.01187	1.01216	0.0174385	0.984417
AT1G08620.1	4288	Transcription factor jumonji (jmj) family protein / zinc finger (C5HC2 type) family protein	370	7.46683	307	7.18239	1.0396	0.0560332	0.798819	425	9.18883	307	7.18239	1.27936	0.355418	0.00774292
AT1G08630.1	1566	threonine aldolase 1	51	2.81818	36	2.30619	1.222	0.289247	0.596419	75	4.44013	36	2.30619	1.92531	0.945088	0.00710654
AT1G08640.1	1270	Chloroplast J-like domain 1	376	25.6197	411	32.4656	0.789133	-0.341659	0.00684914	395	28.835	411	32.4656	0.88817	-0.171092	0.262701
AT1G08650.1	1376	phosphoenolpyruvate carboxylase kinase 1	1122	70.5609	1016	74.0731	0.952584	-0.0700812	0.494826	1355	91.295	1016	74.0731	1.2325	0.301586	8.59162e-06
AT1G08660.1	1617	MALE GAMETOPHYTE DEFECTIVE 2	103	5.5121	85	5.27344	1.04526	0.0638561	0.895098	97	5.56145	85	5.27344	1.05461	0.0767158	0.866406
AT1G08670.1	791	ENTH/VHS family protein	NA	#VALUE!	NA	#VALUE!	#VALUE!	#VALUE!	NA	NA	#VALUE!	NA	#VALUE!	#VALUE!	#VALUE!	NA
AT1G08680.4	2403	ARF GAP-like zinc finger-containing protein ZIGA4	401	14.4404	458	19.1204	0.755237	-0.404999	0.000461584	480	18.5188	458	19.1204	0.968538	-0.0461193	0.811718
AT1G08695.1	267	SCR-like 3	NA	#VALUE!	NA	#VALUE!	#VALUE!	#VALUE!	NA	NA	#VALUE!	NA	#VALUE!	#VALUE!	#VALUE!	NA
AT1G08700.1	1561	Presenilin-1	393	21.7861	348	22.3646	0.974132	-0.0378115	0.868227	431	25.5977	348	22.3646	1.14456	0.194794	0.196349
AT1G08710.2	1011	F-box family protein	74	6.33388	34	3.37375	1.8774	0.908737	0.0111991	51	4.67676	34	3.37375	1.38622	0.471156	0.338148
AT1G08720.1	3081	Protein kinase superfamily protein	266	7.47101	243	7.91225	0.944234	-0.0827835	0.734192	310	9.32816	243	7.91225	1.17895	0.237506	0.18048
AT1G08730.1	4739	Myosin family protein with Dil domain	4	0.0730404	5	0.105845	0.690072	-0.535182	0.777325	6	0.117379	5	0.105845	1.10898	0.149228	0.954186
AT1G08735.1	3352	transposable element gene	NA	#VALUE!	NA	#VALUE!	#VALUE!	#VALUE!	NA	NA	#VALUE!	NA	#VALUE!	#VALUE!	#VALUE!	NA
AT1G08740.1	3045	transposable element gene	NA	#VALUE!	NA	#VALUE!	#VALUE!	#VALUE!	NA	NA	#VALUE!	NA	#VALUE!	#VALUE!	#VALUE!	NA
AT1G08750.1	1528	Peptidase C13 family	91	5.15356	95	6.23714	0.82627	-0.275314	0.411812	102	6.18875	95	6.23714	0.992242	-0.0112363	0.977761
AT1G08760.1	2566	Plant protein of unknown function (DUF936)	192	6.47492	170	6.64626	0.974219	-0.0376819	0.915468	213	7.69572	170	6.64626	1.1579	0.211513	0.364329
AT1G08770.1	865	prenylated RAB acceptor 1.E	110	11.0044	117	13.5692	0.810982	-0.302258	0.294344	152	16.2912	117	13.5692	1.2006	0.263757	0.336903
AT1G08780.1	602	ABI3-interacting protein 3	109	15.6682	86	14.3314	1.09328	0.128666	0.748715	87	13.3983	86	14.3314	0.934893	-0.0971273	0.834131
AT1G08790.1	573	Protein of unknown function (DUF1685)	NA	#VALUE!	NA	#VALUE!	#VALUE!	#VALUE!	NA	NA	#VALUE!	NA	#VALUE!	#VALUE!	#VALUE!	NA
AT1G08800.1	4026	Protein of unknown function, DUF593	248	5.33049	198	4.93374	1.08042	0.111586	0.656512	264	6.07934	198	4.93374	1.2322	0.301231	0.106302
AT1G08810.1	1123	myb domain protein 60	127	9.78619	80	7.14653	1.36936	0.453503	0.101734	95	7.84278	80	7.14653	1.09742	0.134121	0.760045
AT1G08820.1	1716	vamp/synaptobrevin-associated protein 27-2	359	18.1037	311	18.1814	0.995723	-0.0061842	0.976367	450	24.312	311	18.1814	1.33719	0.419204	0.00085473
AT1G08830.1	872	copper/zinc superoxide dismutase 1	956	94.8705	652	75.0095	1.26478	0.338885	4.50721e-05	431	45.8234	652	75.0095	0.610901	-0.71099	5.66218e-14
AT1G08840.2	4340	DNA replication helicase, putative	24	0.478532	31	0.716568	0.667811	-0.582487	0.327309	31	0.662214	31	0.716568	0.924147	-0.113806	0.892302
AT1G08845.2	705	Ribosomal L18p/L5e family protein	26	3.19135	22	3.13054	1.01942	0.0277546	0.973594	24	3.15608	22	3.13054	1.00816	0.0117248	0.98919
AT1G08860.1	1755	Calcium-dependent phospholipid-binding Copine family protein	3	0.147922	7	0.400135	0.369681	-1.43565	0.320765	10	0.528262	7	0.400135	1.32021	0.400767	0.781037
AT1G08870.1	73	pre-tRNA	NA	#VALUE!	NA	#VALUE!	#VALUE!	#VALUE!	NA	NA	#VALUE!	NA	#VALUE!	#VALUE!	#VALUE!	NA
AT1G08880.1	748	Histone superfamily protein	339	39.2182	216	28.9693	1.35379	0.437001	0.00365547	336	41.6451	216	28.9693	1.43756	0.523624	0.000351883
AT1G08890.1	1675	Major facilitator superfamily protein	30	1.54987	30	1.79677	0.86259	-0.213253	0.769767	31	1.71583	30	1.79677	0.954952	-0.0665004	0.950991
AT1G08900.1	1543	Major facilitator superfamily protein	122	6.84201	132	8.58209	0.797242	-0.32691	0.211204	131	7.87103	132	8.58209	0.917146	-0.124777	0.717497
AT1G08910.1	2844	zinc ion binding;zinc ion binding	162	4.92918	109	3.84487	1.28201	0.358412	0.147534	151	4.92236	109	3.84487	1.28024	0.356414	0.166247
AT1G08920.2	1917	ERD (early response to dehydration) six-like 1	86	3.88209	102	5.33781	0.727282	-0.459414	0.112285	126	6.09361	102	5.33781	1.14159	0.191048	0.569862
AT1G08930.1	1874	Major facilitator superfamily protein	413	19.0708	643	34.4213	0.554043	-0.85193	1.41151e-19	458	22.658	643	34.4213	0.658257	-0.603277	2.26442e-10
AT1G08940.1	913	Phosphoglycerate mutase family protein	9	0.853024	35	3.84576	0.221809	-2.17261	0.000100303	11	1.11699	35	3.84576	0.290446	-1.78366	0.00122703
AT1G08950.1	72	pre-tRNA	NA	#VALUE!	NA	#VALUE!	#VALUE!	#VALUE!	NA	NA	#VALUE!	NA	#VALUE!	#VALUE!	#VALUE!	NA
AT1G08960.1	2051	cation exchanger 11	85	3.58627	83	4.05974	0.883375	-0.178902	0.660353	118	5.33387	83	4.05974	1.31385	0.393798	0.18309
AT1G08970.4	1613	nuclear factor Y, subunit C9	359	19.2597	296	18.4095	1.04618	0.0651332	0.771677	372	21.3813	296	18.4095	1.16143	0.215899	0.180631
AT1G08980.1	1512	amidase 1	89	5.09363	70	4.64442	1.09672	0.133197	0.768879	95	5.82503	70	4.64442	1.2542	0.326767	0.357372
AT1G08985.1	422	AP2/B3-like transcriptional factor family protein	NA	#VALUE!	NA	#VALUE!	#VALUE!	#VALUE!	NA	NA	#VALUE!	NA	#VALUE!	#VALUE!	#VALUE!	NA
AT1G08990.1	1907	plant glycogenin-like starch initiation protein 5	NA	#VALUE!	NA	#VALUE!	#VALUE!	#VALUE!	NA	NA	#VALUE!	NA	#VALUE!	#VALUE!	#VALUE!	NA
AT1G09000.1	2270	NPK1-related protein kinase 1	26	0.991145	25	1.10484	0.897093	-0.15667	0.85229	25	1.02103	25	1.10484	0.924147	-0.113806	0.9088
AT1G09010.1	3025	glycoside hydrolase family 2 protein	435	12.4438	392	13.0001	0.957211	-0.0630917	0.7441	512	15.6917	392	13.0001	1.20705	0.271484	0.0296158
AT1G09020.1	2302	homolog of yeast sucrose nonfermenting 4	586	22.0283	541	23.5764	0.934339	-0.0979814	0.486636	603	24.285	541	23.5764	1.03006	0.0427233	0.805042
AT1G09026.1	156	unknown protein; LOCATED IN: endomembrane system; Has 30201 Blast hits to 17322 proteins in 780 species: Archae - 12; Bacteria - 1396; Metazoa - 17338; Fungi - 3422; Plants - 5037; Viruses - 0; Other Eukaryotes - 2996 (source: NCBI BLink).	NA	#VALUE!	NA	#VALUE!	#VALUE!	#VALUE!	NA	NA	#VALUE!	NA	#VALUE!	#VALUE!	#VALUE!	NA
AT1G09030.1	420	nuclear factor Y, subunit B4	NA	#VALUE!	NA	#VALUE!	#VALUE!	#VALUE!	NA	NA	#VALUE!	NA	#VALUE!	#VALUE!	#VALUE!	NA
AT1G09040.1	3095	unknown protein; FUNCTIONS IN: molecular_function unknown; INVOLVED IN: biological_process unknown; LOCATED IN: membrane; EXPRESSED IN: leaf; BEST Arabidopsis thaliana protein match is: unknown protein (TAIR:AT1G09050.1); Has 614 Blast hits to 567 proteins in 104 species: Archae - 2; Bacteria - 12; Metazoa - 344; Fungi - 31; Plants - 81; Viruses - 0; Other Eukaryotes - 144 (source: NCBI BLink).	50	1.39797	37	1.1993	1.16566	0.221149	0.706405	38	1.13828	37	1.1993	0.949124	-0.0753319	0.932574
AT1G09050.1	2782	unknown protein; BEST Arabidopsis thaliana protein match is: unknown protein (TAIR:AT1G09040.1); Has 552 Blast hits to 499 proteins in 115 species: Archae - 0; Bacteria - 86; Metazoa - 259; Fungi - 14; Plants - 77; Viruses - 0; Other Eukaryotes - 116 (source: NCBI BLink).	37	1.15089	21	0.757264	1.5198	0.603882	0.30057	47	1.56627	21	0.757264	2.06833	1.04847	0.0252874
AT1G09060.3	3085	Zinc finger, RING-type;Transcription factor jumonji/aspartyl beta-hydroxylase	304	8.52723	274	8.91006	0.957034	-0.063358	0.787143	327	9.82695	274	8.91006	1.10291	0.141309	0.469308
AT1G09070.1	1266	soybean gene regulated by cold-2	901	61.5858	1230	97.4668	0.631865	-0.662313	4.01338e-24	1405	102.889	1230	97.4668	1.05563	0.0781057	0.382841
AT1G09080.1	2116	Heat shock protein 70 (Hsp 70) family protein	533	21.7972	236	11.1888	1.94814	0.962095	3.23928e-17	437	19.1466	236	11.1888	1.71124	0.77504	3.89167e-10
AT1G09090.2	2627	respiratory burst oxidase homolog B	0	0	2	0.0763757	#VALUE!	#VALUE!	NA	0	0	2	0.0763757	#VALUE!	#VALUE!	NA
AT1G09100.1	1487	26S proteasome AAA-ATPase subunit RPT5B	287	16.7017	254	17.1359	0.974659	-0.0370312	0.897515	355	22.1332	254	17.1359	1.29162	0.369184	0.0129113
AT1G09110.1	72	pre-tRNA	NA	#VALUE!	NA	#VALUE!	#VALUE!	#VALUE!	NA	NA	#VALUE!	NA	#VALUE!	#VALUE!	#VALUE!	NA
AT1G09130.3	1338	ATP-dependent caseinolytic (Clp) protease/crotonase family protein	1717	111.046	1629	122.138	0.909188	-0.13735	0.0324928	1986	137.61	1629	122.138	1.12668	0.172073	0.00340236
AT1G09140.1	1273	SERINE-ARGININE PROTEIN 30	709	48.1956	452	35.6201	1.35304	0.436209	6.40784e-06	955	69.5506	452	35.6201	1.95257	0.965372	9.22518e-32
AT1G09150.1	1014	pseudouridine synthase and archaeosine transglycosylase (PUA) domain-containing protein	157	13.3983	193	19.0943	0.701692	-0.51109	0.00715246	185	16.9145	193	19.0943	0.88584	-0.174882	0.479919
AT1G09155.1	1172	phloem protein 2-B15	116	8.56485	152	13.0107	0.658292	-0.6032	0.00528019	282	22.3073	152	13.0107	1.71454	0.777818	1.02446e-06
AT1G09157.1	732	Protein of unknown function (DUF679)	1	0.118217	0	0	#VALUE!	#VALUE!	NA	1	0.126653	0	0	#VALUE!	#VALUE!	NA
AT1G09160.2	1868	Protein phosphatase 2C family protein	194	8.98699	176	9.45194	0.950809	-0.0727722	0.809316	178	8.83424	176	9.45194	0.934648	-0.0975043	0.748703
AT1G09170.1	3033	P-loop nucleoside triphosphate hydrolases superfamily protein with CH (Calponin Homology) domain	13	0.370903	15	0.49614	0.747578	-0.419704	0.67471	18	0.550207	15	0.49614	1.10898	0.149228	0.899215
AT1G09176.1	453	unknown protein; FUNCTIONS IN: molecular_function unknown; INVOLVED IN: biological_process unknown; LOCATED IN: endomembrane system; Has 30201 Blast hits to 17322 proteins in 780 species: Archae - 12; Bacteria - 1396; Metazoa - 17338; Fungi - 3422; Plants - 5037; Viruses - 0; Other Eukaryotes - 2996 (source: NCBI BLink).	NA	#VALUE!	NA	#VALUE!	#VALUE!	#VALUE!	NA	NA	#VALUE!	NA	#VALUE!	#VALUE!	#VALUE!	NA
AT1G09180.1	737	secretion-associated RAS super family 1	32	3.75727	31	4.21968	0.890415	-0.16745	0.824148	25	3.14484	31	4.21968	0.74528	-0.424146	0.519543
AT1G09190.1	1599	Tetratricopeptide repeat (TPR)-like superfamily protein	23	1.24471	14	0.878344	1.41711	0.502954	0.536796	19	1.10162	14	0.878344	1.2542	0.326767	0.741953
AT1G09195.2	2041	FUNCTIONS IN: molecular_function unknown; INVOLVED IN: biological_process unknown; CONTAINS InterPro DOMAIN/s: Metal-dependent phosphohydrolase, HD subdomain (InterPro:IPR006674), Ppx/GppA phosphatase (InterPro:IPR003695).	47	1.99271	40	1.96608	1.01354	0.0194073	0.974486	68	3.08882	40	1.96608	1.57105	0.651729	0.0919068
AT1G09200.1	607	Histone superfamily protein	374	53.3178	265	43.7968	1.21739	0.283792	0.0627766	344	52.5407	265	43.7968	1.19965	0.26261	0.105473
AT1G09210.1	1745	calreticulin 1b	3437	170.441	2571	147.806	1.15314	0.205567	8.2729e-07	3590	190.733	2571	147.806	1.29043	0.367848	2.27964e-21
AT1G09220.1	1675	Pentatricopeptide repeat (PPR) superfamily protein	10	0.516624	6	0.359353	1.43765	0.523712	0.704876	9	0.498143	6	0.359353	1.38622	0.471156	0.753815
AT1G09230.1	1507	RNA-binding (RRM/RBD/RNP motifs) family protein	87	4.99569	96	6.39062	0.781722	-0.355272	0.261716	81	4.98308	96	6.39062	0.779749	-0.358919	0.274739
AT1G09240.1	1250	nicotianamine synthase 3	109	7.54581	179	14.3657	0.525264	-0.928885	1.47948e-06	207	15.3528	179	14.3657	1.06871	0.0958651	0.745213
AT1G09245.1	455	Plant self-incompatibility protein S1 family	NA	#VALUE!	NA	#VALUE!	#VALUE!	#VALUE!	NA	NA	#VALUE!	NA	#VALUE!	#VALUE!	#VALUE!	NA
AT1G09250.1	980	basic helix-loop-helix (bHLH) DNA-binding superfamily protein	133	11.744	169	17.3	0.678843	-0.55885	0.00618124	193	18.2582	169	17.3	1.05539	0.0777715	0.799015
AT1G09260.1	417	Chaperone DnaJ-domain superfamily protein	NA	#VALUE!	NA	#VALUE!	#VALUE!	#VALUE!	NA	NA	#VALUE!	NA	#VALUE!	#VALUE!	#VALUE!	NA
AT1G09270.1	2143	importin alpha isoform 4	609	24.5915	558	26.1215	0.941429	-0.0870764	0.544695	685	29.6343	558	26.1215	1.13448	0.182033	0.109236
AT1G09280.1	1917	CONTAINS InterPro DOMAIN/s: Rhodanese-like (InterPro:IPR001763), Serine hydrolase (InterPro:IPR005645); BEST Arabidopsis thaliana protein match is: Rhodanese/Cell cycle control phosphatase superfamily protein (TAIR:AT2G40760.1); Has 5925 Blast hits to 5912 proteins in 1592 species: Archae - 0; Bacteria - 2946; Metazoa - 156; Fungi - 408; Plants - 229; Viruses - 0; Other Eukaryotes - 2186 (source:…	98	4.42378	91	4.76217	0.928943	-0.106338	0.799326	104	5.02965	91	4.76217	1.05617	0.078839	0.858153
AT1G09290.1	1259	unknown protein; Has 73 Blast hits to 71 proteins in 26 species: Archae - 0; Bacteria - 0; Metazoa - 5; Fungi - 11; Plants - 54; Viruses - 0; Other Eukaryotes - 3 (source: NCBI BLink).	58	3.9865	54	4.30282	0.926485	-0.11016	0.845224	70	5.15464	54	4.30282	1.19797	0.260589	0.567619
AT1G09300.1	1626	Metallopeptidase M24 family protein	68	3.61891	78	4.81237	0.752001	-0.411193	0.239291	89	5.07453	78	4.81237	1.05448	0.0765251	0.874939
AT1G09310.1	826	Protein of unknown function, DUF538	6570	688.295	6747	819.438	0.839961	-0.251606	4.70278e-22	7558	848.307	6747	819.438	1.03523	0.0499523	0.142411
AT1G09320.1	2018	agenet domain-containing protein	39	1.67237	49	2.4359	0.686551	-0.542561	0.226757	48	2.20519	49	2.4359	0.905287	-0.143553	0.811569
AT1G09330.1	990	unknown protein; FUNCTIONS IN: molecular_function unknown; INVOLVED IN: biological_process unknown; LOCATED IN: integral to membrane; EXPRESSED IN: 24 plant structures; EXPRESSED DURING: 15 growth stages; CONTAINS InterPro DOMAIN/s: Protein of unknown function DUF846, eukaryotic (InterPro:IPR008564); Has 518 Blast hits to 518 proteins in 206 species: Archae - 0; Bacteria - 0; Metazoa - 193; Fungi…	154	13.4609	193	19.5572	0.688284	-0.538924	0.00434239	194	18.1674	193	19.5572	0.928935	-0.10635	0.706048
AT1G09340.1	1481	chloroplast RNA binding	5944	347.307	6505	440.633	0.788199	-0.343368	3.05332e-38	6140	384.361	6505	440.633	0.872292	-0.197116	7.97909e-13
AT1G09350.1	1301	galactinol synthase 3	7	0.465597	9	0.693986	0.670903	-0.575824	0.664303	10	0.712605	9	0.693986	1.02683	0.038197	0.989519
AT1G09360.1	567	Plant invertase/pectin methylesterase inhibitor superfamily protein	NA	#VALUE!	NA	#VALUE!	#VALUE!	#VALUE!	NA	NA	#VALUE!	NA	#VALUE!	#VALUE!	#VALUE!	NA
AT1G09370.1	540	Plant invertase/pectin methylesterase inhibitor superfamily protein	NA	#VALUE!	NA	#VALUE!	#VALUE!	#VALUE!	NA	NA	#VALUE!	NA	#VALUE!	#VALUE!	#VALUE!	NA
AT1G09380.1	1568	nodulin MtN21 /EamA-like transporter family protein	NA	#VALUE!	NA	#VALUE!	#VALUE!	#VALUE!	NA	NA	#VALUE!	NA	#VALUE!	#VALUE!	#VALUE!	NA
AT1G09390.1	1341	GDSL-like Lipase/Acylhydrolase superfamily protein	78	5.03333	64	4.78781	1.05128	0.0721488	0.897915	84	5.80733	64	4.78781	1.21294	0.278511	0.48612
AT1G09400.1	1182	FMN-linked oxidoreductases superfamily protein	4	0.292841	3	0.254618	1.15012	0.201784	0.942507	3	0.235304	3	0.254618	0.924147	-0.113806	0.978726
AT1G09410.1	2118	pentatricopeptide (PPR) repeat-containing protein	6	0.24514	7	0.331556	0.739363	-0.435646	0.777992	8	0.350179	7	0.331556	1.05617	0.078839	0.97659
AT1G09415.1	655	NIM1-interacting 3	225	29.7256	124	18.9918	1.56518	0.646331	0.00048911	190	26.893	124	18.9918	1.41603	0.501853	0.0163715
AT1G09420.2	2237	glucose-6-phosphate dehydrogenase 4	38	1.46997	26	1.16598	1.26071	0.334234	0.602363	40	1.65775	26	1.16598	1.42176	0.507682	0.372204
AT1G09421.1	546	other RNA	3	0.475465	0	0	#VALUE!	#VALUE!	NA	2	0.339597	0	0	#VALUE!	#VALUE!	NA
AT1G09430.1	1838	ATP-citrate lyase A-3	953	44.868	772	42.1364	1.06483	0.0906219	0.411832	1050	52.9627	772	42.1364	1.25694	0.32991	2.26849e-05
AT1G09440.1	1593	Protein kinase superfamily protein	73	3.96549	33	2.07818	1.90815	0.932177	0.00976533	56	3.25911	33	2.07818	1.56825	0.649155	0.139169
AT1G09450.1	2096	Protein kinase superfamily protein	13	0.536712	7	0.335036	1.60195	0.679831	0.545251	8	0.353855	7	0.335036	1.05617	0.078839	0.97659
AT1G09460.1	1263	Carbohydrate-binding X8 domain superfamily protein	9	0.616636	5	0.397148	1.55266	0.634743	0.659301	9	0.660641	5	0.397148	1.66346	0.734191	0.600896
AT1G09470.1	1214	unknown protein; FUNCTIONS IN: molecular_function unknown; EXPRESSED IN: cotyledon; BEST Arabidopsis thaliana protein match is: unknown protein (TAIR:AT5G26770.1); Has 55019 Blast hits to 30094 proteins in 2088 species: Archae - 730; Bacteria - 6553; Metazoa - 28961; Fungi - 4800; Plants - 2559; Viruses - 111; Other Eukaryotes - 11305 (source: NCBI BLink).	18	1.28305	13	1.07426	1.19436	0.256232	0.805489	17	1.29824	13	1.07426	1.2085	0.273217	0.796923
AT1G09480.1	1110	NAD(P)-binding Rossmann-fold superfamily protein	29	2.26081	37	3.34398	0.676084	-0.564726	0.292333	51	4.25965	37	3.34398	1.27382	0.349166	0.505329
AT1G09483.1	339	unknown protein; BEST Arabidopsis thaliana protein match is: unknown protein (TAIR:AT1G09470.1); Has 48 Blast hits to 48 proteins in 9 species: Archae - 0; Bacteria - 0; Metazoa - 0; Fungi - 0; Plants - 48; Viruses - 0; Other Eukaryotes - 0 (source: NCBI BLink).	NA	#VALUE!	NA	#VALUE!	#VALUE!	#VALUE!	NA	NA	#VALUE!	NA	#VALUE!	#VALUE!	#VALUE!	NA
AT1G09486.1	1302	pseudogene, 60S ribosomal protein L21 (RPL21B), temporary automated functional assignment; blastp match of 67% identity and 2.0e-52 P-value to GP	10	0.664628	6	0.462302	1.43765	0.523712	0.704876	12	0.854469	6	0.462302	1.84829	0.886194	0.437884
AT1G09490.1	1139	NAD(P)-binding Rossmann-fold superfamily protein	225	17.0942	287	25.278	0.676246	-0.564379	0.000139239	323	26.2909	287	25.278	1.04007	0.0566773	0.813796
AT1G09500.1	1150	NAD(P)-binding Rossmann-fold superfamily protein	61	4.59009	60	5.23406	0.876966	-0.189407	0.700846	129	10.3996	60	5.23406	1.98692	0.990531	8.45181e-05
AT1G09510.1	1078	NAD(P)-binding Rossmann-fold superfamily protein	NA	#VALUE!	NA	#VALUE!	#VALUE!	#VALUE!	NA	NA	#VALUE!	NA	#VALUE!	#VALUE!	#VALUE!	NA
AT1G09520.1	1105	LOCATED IN: chloroplast; EXPRESSED IN: 21 plant structures; EXPRESSED DURING: 12 growth stages; CONTAINS InterPro DOMAIN/s: Zinc finger, PHD-type, conserved site (InterPro:IPR019786); BEST Arabidopsis thaliana protein match is: PHD finger family protein (TAIR:AT3G17460.1); Has 56 Blast hits to 56 proteins in 17 species: Archae - 0; Bacteria - 2; Metazoa - 0; Fungi - 4; Plants - 46; Viruses - 0; O…	156	12.2166	154	13.9812	0.873792	-0.194638	0.463044	196	16.4445	154	13.9812	1.17619	0.234117	0.327816
AT1G09530.1	1957	phytochrome interacting factor 3	183	8.09189	173	8.8683	0.91245	-0.132182	0.627168	309	14.6384	173	8.8683	1.65064	0.723029	1.69902e-06
AT1G09540.1	1498	myb domain protein 61	8	0.462134	8	0.535752	0.86259	-0.213253	0.898248	8	0.495113	8	0.535752	0.924147	-0.113806	0.95915
AT1G09550.1	1240	Pectinacetylesterase family protein	NA	#VALUE!	NA	#VALUE!	#VALUE!	#VALUE!	NA	NA	#VALUE!	NA	#VALUE!	#VALUE!	#VALUE!	NA
AT1G09560.1	942	germin-like protein 5	1649	151.481	1950	207.668	0.729441	-0.455136	1.90543e-19	2526	248.604	1950	207.668	1.19713	0.259574	6.11124e-08
AT1G09570.1	3829	phytochrome A	415	9.37891	344	9.01277	1.04062	0.0574493	0.779761	454	10.9925	344	9.01277	1.21966	0.286478	0.0315253
AT1G09575.1	1152	Protein of unknown function (DUF607)	4	0.300467	3	0.261249	1.15012	0.201784	0.942507	7	0.563342	3	0.261249	2.15634	1.10859	0.487677
AT1G09580.1	921	emp24/gp25L/p24 family/GOLD family protein	40	3.75829	27	2.94096	1.27791	0.353787	0.563314	35	3.52318	27	2.94096	1.19797	0.260589	0.71377
AT1G09590.1	708	Translation protein SH3-like family protein	830	101.446	539	76.3732	1.32829	0.409573	3.82639e-06	641	83.9365	539	76.3732	1.09903	0.136233	0.287071
AT1G09600.1	2145	Protein kinase superfamily protein	13	0.524452	7	0.327383	1.60195	0.679831	0.545251	8	0.345771	7	0.327383	1.05617	0.078839	0.97659
AT1G09610.1	1180	Protein of unknown function (DUF579)	8	0.586675	17	1.44528	0.405925	-1.30072	0.11242	9	0.70711	17	1.44528	0.489254	-1.03134	0.228309
AT1G09620.1	3720	ATP binding;leucine-tRNA ligases;aminoacyl-tRNA ligases;nucleotide binding;ATP binding;aminoacyl-tRNA ligases	1072	24.9368	1077	29.0441	0.858585	-0.219967	0.00352897	1188	29.6074	1077	29.0441	1.01939	0.0277105	0.828504
AT1G09625.1	431	unknown protein; LOCATED IN: endomembrane system; Has 4 Blast hits to 4 proteins in 2 species: Archae - 0; Bacteria - 0; Metazoa - 0; Fungi - 0; Plants - 4; Viruses - 0; Other Eukaryotes - 0 (source: NCBI BLink).	NA	#VALUE!	NA	#VALUE!	#VALUE!	#VALUE!	NA	NA	#VALUE!	NA	#VALUE!	#VALUE!	#VALUE!	NA
AT1G09630.1	938	RAB GTPase 11C	102	9.40994	111	11.8715	0.79265	-0.335244	0.248582	124	12.2559	111	11.8715	1.03238	0.0459744	0.923922
AT1G09640.1	1795	Translation elongation factor EF1B, gamma chain	2296	110.687	2315	129.381	0.85551	-0.225143	2.255e-06	2483	128.244	2315	129.381	0.991212	-0.012734	0.895112
AT1G09645.1	751	unknown protein; BEST Arabidopsis thaliana protein match is: unknown protein (TAIR:AT1G57765.1); Has 35333 Blast hits to 34131 proteins in 2444 species: Archae - 798; Bacteria - 22429; Metazoa - 974; Fungi - 991; Plants - 531; Viruses - 0; Other Eukaryotes - 9610 (source: NCBI BLink).	85	9.79419	90	12.0223	0.814668	-0.295716	0.388267	94	11.6042	90	12.0223	0.96522	-0.0510703	0.925555
AT1G09650.1	1478	F-box and associated interaction domains-containing protein	1	0.0585484	2	0.13575	0.431295	-1.21325	0.70529	2	0.125453	2	0.13575	0.924147	-0.113806	0.982518
AT1G09660.1	1387	RNA-binding KH domain-containing protein	142	8.85934	157	11.3556	0.780177	-0.358127	0.118607	180	12.0316	157	11.3556	1.05953	0.0834263	0.797887
AT1G09665.1	498	Toll-Interleukin-Resistance (TIR) domain family protein	NA	#VALUE!	NA	#VALUE!	#VALUE!	#VALUE!	NA	NA	#VALUE!	NA	#VALUE!	#VALUE!	#VALUE!	NA
AT1G09680.1	1824	Pentatricopeptide repeat (PPR) superfamily protein	46	2.18234	29	1.59499	1.36825	0.452328	0.395164	32	1.62649	29	1.59499	1.01975	0.0282129	0.981792
AT1G09690.1	759	Translation protein SH3-like family protein	1203	137.156	920	121.599	1.12793	0.173677	0.0318159	1225	149.631	920	121.599	1.23052	0.29927	3.17215e-05
AT1G09700.1	1688	dsRNA-binding domain-like superfamily protein	121	6.20301	95	5.64594	1.09867	0.135754	0.713169	123	6.75552	95	5.64594	1.19653	0.258853	0.414965
AT1G09710.2	2154	Homeodomain-like superfamily protein	33	1.32574	35	1.63008	0.813299	-0.298142	0.634722	39	1.67859	35	1.63008	1.02976	0.0423131	0.972047
AT1G09720.1	2787	Kinase interacting (KIP1-like) family protein	NA	#VALUE!	NA	#VALUE!	#VALUE!	#VALUE!	NA	NA	#VALUE!	NA	#VALUE!	#VALUE!	#VALUE!	NA
AT1G09730.1	3386	Cysteine proteinases superfamily protein	309	7.89698	227	6.72549	1.17419	0.231661	0.197035	317	8.67958	227	6.72549	1.29055	0.367984	0.02103
AT1G09740.1	843	Adenine nucleotide alpha hydrolases-like superfamily protein	142	14.5764	100	11.9003	1.22488	0.292637	0.299587	188	20.6755	100	11.9003	1.7374	0.796927	7.76489e-05
AT1G09750.1	1578	Eukaryotic aspartyl protease family protein	428	23.4707	284	18.055	1.29996	0.378466	0.00439657	356	20.9155	284	18.055	1.15844	0.21218	0.203524
AT1G09760.1	1190	U2 small nuclear ribonucleoprotein A	298	21.67	299	25.2063	0.859705	-0.218087	0.197274	277	21.5804	299	25.2063	0.856149	-0.224066	0.200794
AT1G09770.1	2934	cell division cycle 5	1074	31.6762	949	32.4483	0.976208	-0.0347395	0.77889	1162	36.7174	949	32.4483	1.13157	0.178324	0.0284453
AT1G09780.1	1911	Phosphoglycerate mutase, 2,3-bisphosphoglycerate-independent	904	40.9352	896	47.0362	0.870291	-0.200429	0.0197301	1108	53.7533	896	47.0362	1.14281	0.192581	0.0196198
AT1G09790.1	1451	COBRA-like protein 6 precursor	2	0.119276	0	0	#VALUE!	#VALUE!	NA	NA	#VALUE!	NA	0	#VALUE!	#VALUE!	NA
AT1G09794.1	422	Cox19 family protein (CHCH motif)	21	4.30622	14	3.32813	1.29388	0.371709	0.68202	24	5.2726	14	3.32813	1.58425	0.663801	0.380963
AT1G09795.1	1516	ATP phosphoribosyl transferase 2	299	17.0672	355	23.4917	0.726519	-0.460927	0.000521894	340	20.7925	355	23.4917	0.885098	-0.17609	0.290171
AT1G09800.1	1442	Pseudouridine synthase family protein	14	0.840141	19	1.32182	0.635592	-0.653826	0.415013	15	0.964389	19	1.32182	0.72959	-0.454843	0.606016
AT1G09810.1	1775	evolutionarily conserved C-terminal region 11	98	4.77768	88	4.97359	0.960611	-0.0579752	0.90584	105	5.48425	88	4.97359	1.10268	0.141008	0.729059
AT1G09812.1	387	unknown protein; BEST Arabidopsis thaliana protein match is: unknown protein (TAIR:AT1G58007.2); Has 93 Blast hits to 93 proteins in 13 species: Archae - 0; Bacteria - 0; Metazoa - 0; Fungi - 0; Plants - 93; Viruses - 0; Other Eukaryotes - 0 (source: NCBI BLink).	10	2.23604	8	2.07379	1.07824	0.108675	0.949273	13	3.11429	8	2.07379	1.50174	0.586634	0.607726
AT1G09815.1	658	polymerase delta 4	90	11.836	75	11.4346	1.03511	0.0497809	0.927458	112	15.7804	75	11.4346	1.38006	0.46473	0.117422
AT1G09820.1	2127	Pentatricopeptide repeat (PPR-like) superfamily protein	45	1.83077	24	1.13195	1.61736	0.693637	0.167767	42	1.83066	24	1.13195	1.61726	0.693549	0.184631
AT1G09830.1	1790	Glycinamide ribonucleotide (GAR) synthetase	424	20.4976	410	22.9782	0.892044	-0.164813	0.267129	440	22.789	410	22.9782	0.991767	-0.0119265	0.972465
AT1G09840.1	1899	shaggy-like protein kinase 41	458	20.8704	364	19.2292	1.08535	0.118156	0.472894	460	22.4574	364	19.2292	1.16788	0.223889	0.108923
AT1G09850.1	1638	xylem bark cysteine peptidase 3	269	14.2111	291	17.8223	0.797377	-0.326666	0.0389914	382	21.621	291	17.8223	1.21314	0.278747	0.0628607
AT1G09860.1	1294	purine permease 16	1	0.0668737	1	0.0775266	0.86259	-0.213253	0.960504	1	0.071646	1	0.0775266	0.924147	-0.113806	0.983712
AT1G09870.1	1694	histidine acid phosphatase family protein	196	10.0123	212	12.5547	0.797489	-0.326464	0.091148	254	13.901	212	12.5547	1.10723	0.146958	0.519767
AT1G09880.1	1896	Rhamnogalacturonate lyase family protein	3	0.136922	2	0.105822	1.29388	0.371709	0.90146	1	0.0488976	2	0.105822	0.462073	-1.11381	0.743674
AT1G09890.1	1899	Rhamnogalacturonate lyase family protein	24	1.09364	5	0.264138	4.14043	2.04978	0.0067484	10	0.488204	5	0.264138	1.84829	0.886194	0.490904
AT1G09900.1	1797	Pentatricopeptide repeat (PPR-like) superfamily protein	120	5.7786	113	6.30835	0.916025	-0.126542	0.724187	98	5.05597	113	6.30835	0.801472	-0.319275	0.291049
AT1G09910.1	2234	Rhamnogalacturonate lyase family protein	134	5.19052	109	4.89473	1.06043	0.0846514	0.817719	135	5.60243	109	4.89473	1.14459	0.194825	0.539688
AT1G09920.1	968	TRAF-type zinc finger-related	246	21.9912	257	26.6344	0.82567	-0.276364	0.118336	302	28.924	257	26.6344	1.08596	0.118974	0.580707
AT1G09930.1	2205	oligopeptide transporter 2	6	0.235468	3	0.136489	1.72518	0.786747	0.663415	2	0.0840906	3	0.136489	0.616098	-0.698769	0.796329
AT1G09932.1	1131	Phosphoglycerate mutase family protein	388	29.6865	325	28.8274	1.0298	0.0423635	0.851193	417	34.1822	325	28.8274	1.18575	0.245802	0.0912539
AT1G09935.1	696	Phosphoglycerate mutase family protein	2	0.248663	0	0	#VALUE!	#VALUE!	NA	1	0.133204	0	0	#VALUE!	#VALUE!	NA
AT1G09940.1	2114	Glutamyl-tRNA reductase family protein	174	7.12252	149	7.07077	1.00732	0.0105215	0.973877	187	8.20092	149	7.07077	1.15984	0.21392	0.398389
AT1G09950.1	1027	RESPONSE TO ABA AND SALT 1	5	0.421298	3	0.293046	1.43765	0.523712	0.799106	8	0.722181	3	0.293046	2.46439	1.30123	0.372418
AT1G09960.1	1974	sucrose transporter 4	36	1.57814	29	1.47379	1.0708	0.0986905	0.905256	51	2.39524	29	1.47379	1.62522	0.700638	0.129005
AT1G09970.2	3251	Leucine-rich receptor-like protein kinase family protein	2357	62.7382	2210	68.1963	0.919966	-0.120348	0.0274618	2546	72.6052	2210	68.1963	1.06465	0.09038	0.122429
AT1G09980.1	3159	Putative serine esterase family protein	283	7.75223	236	7.49459	1.03438	0.0487617	0.854423	264	7.74784	236	7.49459	1.03379	0.047945	0.863871
AT1G09995.1	724	DNA repair DEAD helicase RAD3/XP-D subfamily protein	18	2.15141	24	3.32551	0.646942	-0.628291	0.367193	17	2.17689	24	3.32551	0.654604	-0.611306	0.402671
AT1G10000.1	912	Ribonuclease H-like superfamily protein	3	0.284653	5	0.549997	0.517554	-0.950219	0.601304	9	0.914901	5	0.549997	1.66346	0.734191	0.600896
AT1G10010.1	1428	amino acid permease 8	NA	#VALUE!	NA	#VALUE!	#VALUE!	#VALUE!	NA	NA	#VALUE!	NA	#VALUE!	#VALUE!	#VALUE!	NA
AT1G10020.1	1976	Protein of unknown function (DUF1005)	189	8.27684	154	7.81842	1.05863	0.0822024	0.787687	159	7.45996	154	7.81842	0.954152	-0.0677097	0.847127
AT1G10030.1	743	homolog of yeast ergosterol28	40	4.65866	34	4.59066	1.01481	0.0212118	0.974521	54	6.738	34	4.59066	1.46776	0.553619	0.228791
AT1G10040.1	1689	alpha/beta-Hydrolases superfamily protein	37	1.89567	38	2.25704	0.83989	-0.251728	0.681519	43	2.36029	38	2.25704	1.04575	0.0645312	0.942035
AT1G10050.1	3230	glycosyl hydrolase family 10 protein / carbohydrate-binding domain-containing protein	289	7.74257	255	7.91996	0.977602	-0.0326812	0.910477	333	9.55802	255	7.91996	1.20683	0.271219	0.0989994
AT1G10060.2	1631	branched-chain amino acid transaminase 1	61	3.23642	55	3.38294	0.95669	-0.0638758	0.921114	46	2.61475	55	3.38294	0.772923	-0.371604	0.425249
AT1G10070.1	1642	branched-chain amino acid transaminase 2	73	3.84715	77	4.70438	0.81778	-0.290215	0.44346	92	5.19447	77	4.70438	1.10418	0.142969	0.744042
AT1G10090.1	2910	Early-responsive to dehydration stress protein (ERD4)	108	3.21159	146	5.03321	0.63808	-0.648191	0.00323935	158	5.03373	146	5.03321	1.0001	0.000150106	0.999465
AT1G10095.1	1507	Protein prenylyltransferase superfamily protein	44	2.52656	32	2.13021	1.18606	0.246178	0.691159	35	2.15318	32	2.13021	1.01079	0.0154769	0.98236
AT1G10100.1	489	unknown protein; Has 9 Blast hits to 9 proteins in 2 species: Archae - 0; Bacteria - 0; Metazoa - 0; Fungi - 0; Plants - 9; Viruses - 0; Other Eukaryotes - 0 (source: NCBI BLink).	NA	#VALUE!	NA	#VALUE!	#VALUE!	#VALUE!	NA	NA	#VALUE!	NA	#VALUE!	#VALUE!	#VALUE!	NA
AT1G10110.1	1351	F-box family protein	3	0.192157	1	0.0742557	2.58777	1.37171	0.617799	8	0.548985	1	0.0742557	7.39317	2.88619	0.0797708
AT1G10120.1	2130	basic helix-loop-helix (bHLH) DNA-binding superfamily protein	121	4.91581	86	4.05046	1.21364	0.279345	0.376805	91	3.96085	86	4.05046	0.977876	-0.0322762	0.963055
AT1G10130.1	3478	endoplasmic reticulum-type calcium-transporting ATPase 3	341	8.48427	299	8.62436	0.983756	-0.0236272	0.934045	368	9.80945	299	8.62436	1.13741	0.185754	0.272209
AT1G10140.1	747	Uncharacterised conserved protein UCP031279	83	9.61495	58	7.7892	1.2344	0.303805	0.443388	57	7.07425	58	7.7892	0.908213	-0.138897	0.796795
AT1G10150.1	1791	Carbohydrate-binding protein	223	10.7745	202	11.3146	0.952265	-0.070565	0.799066	199	10.3011	202	11.3146	0.910422	-0.135393	0.596608
AT1G10155.1	555	phloem protein 2-A10	22	3.4302	22	3.97663	0.86259	-0.213253	0.805713	21	3.50794	22	3.97663	0.88214	-0.18092	0.84919
AT1G10160.1	4500	transposable element gene	72	1.38455	66	1.47135	0.941007	-0.0877226	0.867849	72	1.48336	66	1.47135	1.00816	0.0117248	0.980806
AT1G10170.1	3897	NF-X-like 1	462	10.2589	429	11.0436	0.928943	-0.106338	0.506994	543	12.918	429	11.0436	1.16972	0.226168	0.0714073
AT1G10180.1	2502	BEST Arabidopsis thaliana protein match is: exocyst complex component 84B (TAIR:AT5G49830.1); Has 132 Blast hits to 132 proteins in 25 species: Archae - 0; Bacteria - 0; Metazoa - 7; Fungi - 0; Plants - 117; Viruses - 0; Other Eukaryotes - 8 (source: NCBI BLink).	178	6.15634	139	5.5733	1.10461	0.143539	0.617184	202	7.48497	139	5.5733	1.343	0.425464	0.0394298
AT1G10190.1	1311	Protein of Unknown Function (DUF239)	NA	#VALUE!	NA	#VALUE!	#VALUE!	#VALUE!	NA	NA	#VALUE!	NA	#VALUE!	#VALUE!	#VALUE!	NA
AT1G10200.1	982	GATA type zinc finger transcription factor family protein	182	16.038	172	17.5712	0.91274	-0.131724	0.630429	189	17.8434	172	17.5712	1.01549	0.0221716	0.963969
AT1G10210.1	1631	mitogen-activated protein kinase 1	101	5.35867	113	6.9504	0.770987	-0.375221	0.181042	139	7.90109	113	6.9504	1.13678	0.184956	0.559198
AT1G10220.1	804	BEST Arabidopsis thaliana protein match is: ZCF37 (TAIR:AT1G59590.1); Has 43 Blast hits to 43 proteins in 15 species: Archae - 0; Bacteria - 2; Metazoa - 7; Fungi - 0; Plants - 27; Viruses - 0; Other Eukaryotes - 7 (source: NCBI BLink).	0	0	3	0.374326	#VALUE!	#VALUE!	NA	3	0.345933	3	0.374326	0.924147	-0.113806	0.978726
AT1G10230.1	789	SKP1-like 18	65	7.12896	51	6.48453	1.09938	0.136689	0.798126	65	7.6377	51	6.48453	1.17783	0.236136	0.625104
AT1G10240.1	2295	FAR1-related sequence 11	79	2.97875	71	3.10357	0.959783	-0.0592198	0.914751	75	3.02974	71	3.10357	0.976211	-0.0347345	0.964142
AT1G10250.1	330	BEST Arabidopsis thaliana protein match is: SIN3-like 6 (TAIR:AT1G10450.1); Has 310 Blast hits to 310 proteins in 86 species: Archae - 0; Bacteria - 0; Metazoa - 174; Fungi - 23; Plants - 97; Viruses - 0; Other Eukaryotes - 16 (source: NCBI BLink).	NA	#VALUE!	NA	#VALUE!	#VALUE!	#VALUE!	NA	NA	#VALUE!	NA	#VALUE!	#VALUE!	#VALUE!	NA
AT1G10260.1	722	transposable element gene	1	0.119854	1	0.138947	0.86259	-0.213253	0.960504	3	0.385221	1	0.138947	2.77244	1.47116	0.592796
AT1G10270.1	2985	glutamine-rich protein 23	135	3.91362	124	4.16738	0.93911	-0.0906342	0.800128	163	5.06255	124	4.16738	1.21481	0.280726	0.278952
AT1G10280.1	1897	Core-2/I-branching beta-1,6-N-acetylglucosaminyltransferase family protein	76	3.46686	86	4.54796	0.762289	-0.391591	0.237232	110	5.3759	86	4.54796	1.18205	0.241289	0.487007
AT1G10290.1	3304	dynamin-like protein 6	902	23.6241	879	26.6891	0.88516	-0.175989	0.0495141	1147	32.1847	879	26.6891	1.20591	0.270124	0.000374077
AT1G10300.1	2064	Nucleolar GTP-binding protein	1	0.0419257	0	0	#VALUE!	#VALUE!	NA	NA	#VALUE!	NA	0	#VALUE!	#VALUE!	NA
AT1G10310.1	901	NAD(P)-binding Rossmann-fold superfamily protein	149	14.3104	111	12.359	1.15789	0.211499	0.469675	167	17.1837	111	12.359	1.39038	0.475482	0.0376029
AT1G10320.1	2274	Zinc finger C-x8-C-x5-C-x3-H type family protein	146	5.55587	69	3.04399	1.82519	0.868047	0.000253086	107	4.36234	69	3.04399	1.4331	0.519136	0.0833755
AT1G10330.1	1404	Tetratricopeptide repeat (TPR)-like superfamily protein	10	0.616343	15	1.07179	0.57506	-0.798216	0.382728	9	0.594294	15	1.07179	0.554488	-0.850772	0.368295
AT1G10340.1	1980	Ankyrin repeat family protein	300	13.1113	295	14.9466	0.87721	-0.189006	0.286846	438	20.5086	295	14.9466	1.37212	0.45641	0.000313692
AT1G10350.1	1433	DNAJ heat shock family protein	133	8.03147	113	7.91075	1.01526	0.02185	0.962502	112	7.246	113	7.91075	0.915968	-0.12663	0.741064
AT1G10360.1	907	glutathione S-transferase TAU 18	254	24.2335	230	25.4393	0.952599	-0.0700588	0.782844	211	21.5676	230	25.4393	0.847804	-0.238197	0.243971
AT1G10370.1	962	Glutathione S-transferase family protein	399	35.8912	387	40.3572	0.889337	-0.169198	0.269392	378	36.4286	387	40.3572	0.902655	-0.147753	0.370764
AT1G10380.1	1232	Putative membrane lipoprotein	104	7.30487	50	4.07141	1.79419	0.84333	0.00381667	99	7.4499	50	4.07141	1.82981	0.871694	0.00333463
AT1G10385.1	2265	Vps51/Vps67 family (components of vesicular transport) protein	2	0.0764102	0	0	#VALUE!	#VALUE!	NA	NA	#VALUE!	NA	0	#VALUE!	#VALUE!	NA
AT1G10390.1	3776	Nucleoporin autopeptidase	787	18.0357	667	17.7206	1.01778	0.0254234	0.879796	948	23.2757	667	17.7206	1.31348	0.393394	1.32187e-06
AT1G10400.1	1421	UDP-Glycosyltransferase superfamily protein	NA	#VALUE!	NA	#VALUE!	#VALUE!	#VALUE!	NA	NA	#VALUE!	NA	#VALUE!	#VALUE!	#VALUE!	NA
AT1G10410.1	1995	Protein of unknown function (DUF1336)	348	15.0947	291	14.6331	1.03155	0.0448147	0.851225	402	18.6814	291	14.6331	1.27666	0.35237	0.0109304
AT1G10417.1	1641	Encodes protein with unknown function whose expression is repressed by inoculation with Agrobacterium tumerifaciens.	4	0.210931	7	0.427932	0.492908	-1.02061	0.481433	7	0.395472	7	0.427932	0.924147	-0.113806	0.963232
AT1G10419.1	395	Pseudogene of AT1G10419	NA	#VALUE!	NA	#VALUE!	#VALUE!	#VALUE!	NA	NA	#VALUE!	NA	#VALUE!	#VALUE!	#VALUE!	NA
AT1G10430.1	1344	protein phosphatase 2A-2	271	17.4486	214	15.9735	1.09235	0.127429	0.576575	272	18.7627	214	15.9735	1.17462	0.23219	0.23151
AT1G10440.1	72	pre-tRNA	NA	#VALUE!	NA	#VALUE!	#VALUE!	#VALUE!	NA	NA	#VALUE!	NA	#VALUE!	#VALUE!	#VALUE!	NA
AT1G10450.1	4024	SIN3-like 6	189	4.06437	129	3.21601	1.26379	0.337762	0.136846	154	3.54804	129	3.21601	1.10324	0.141753	0.655113
AT1G10455.1	459	unknown protein; BEST Arabidopsis thaliana protein match is: unknown protein (TAIR:AT1G51970.1); Has 75 Blast hits to 73 proteins in 5 species: Archae - 0; Bacteria - 0; Metazoa - 0; Fungi - 0; Plants - 75; Viruses - 0; Other Eukaryotes - 0 (source: NCBI BLink).	NA	#VALUE!	NA	#VALUE!	#VALUE!	#VALUE!	NA	NA	#VALUE!	NA	#VALUE!	#VALUE!	#VALUE!	NA
AT1G10460.1	999	germin-like protein 7	17	1.47256	5	0.502099	2.93281	1.55228	0.0869137	11	1.02083	5	0.502099	2.03312	1.0237	0.39294
AT1G10470.1	1275	response regulator 4	627	42.5546	782	61.5293	0.691616	-0.531957	1.63227e-10	693	50.3906	782	61.5293	0.818969	-0.288119	0.0014253
AT1G10480.1	1536	zinc finger protein 5	27	1.52112	8	0.522497	2.91124	1.54163	0.0224768	22	1.32788	8	0.522497	2.5414	1.34563	0.0764906
AT1G10490.1	3843	Domain of unknown function (DUF1726) ;Putative ATPase (DUF699)	375	8.44404	364	9.50203	0.888657	-0.170301	0.284106	364	8.78127	364	9.50203	0.924147	-0.113806	0.535388
AT1G10500.1	848	chloroplast-localized ISCA-like protein	445	45.4102	457	54.0637	0.83994	-0.251642	0.0446549	514	56.1945	457	54.0637	1.03941	0.0557681	0.767635
AT1G10510.1	2150	RNI-like superfamily protein	289	11.6319	283	13.2048	0.880878	-0.182986	0.316803	321	13.8418	283	13.2048	1.04824	0.0679652	0.777943
AT1G10520.1	1590	DNA polymerase lambda (POLL)	10	0.544242	4	0.252376	2.15647	1.10867	0.383785	2	0.116616	4	0.252376	0.462073	-1.11381	0.606424
AT1G10522.1	980	unknown protein; FUNCTIONS IN: molecular_function unknown; INVOLVED IN: biological_process unknown; LOCATED IN: chloroplast; EXPRESSED IN: 23 plant structures; EXPRESSED DURING: 13 growth stages; Has 24 Blast hits to 24 proteins in 8 species: Archae - 0; Bacteria - 0; Metazoa - 0; Fungi - 0; Plants - 24; Viruses - 0; Other Eukaryotes - 0 (source: NCBI BLink).	106	9.35986	91	9.31538	1.00477	0.00687235	0.98563	99	9.36559	91	9.31538	1.00539	0.0077559	0.984564
AT1G10530.1	996	unknown protein; FUNCTIONS IN: molecular_function unknown; INVOLVED IN: N-terminal protein myristoylation; BEST Arabidopsis thaliana protein match is: unknown protein (TAIR:AT1G60010.1); Has 143 Blast hits to 143 proteins in 14 species: Archae - 0; Bacteria - 0; Metazoa - 0; Fungi - 0; Plants - 143; Viruses - 0; Other Eukaryotes - 0 (source: NCBI BLink).	2	0.173764	2	0.201445	0.86259	-0.213253	0.952103	0	0	2	0.201445	#VALUE!	#VALUE!	NA
AT1G10538.1	251	pseudogene of CPL4 (phosphoprotein phosphatase)	NA	#VALUE!	NA	#VALUE!	#VALUE!	#VALUE!	NA	NA	#VALUE!	NA	#VALUE!	#VALUE!	#VALUE!	NA
AT1G10540.1	1951	nucleobase-ascorbate transporter 8	10	0.44354	5	0.257098	1.72518	0.786747	0.546676	7	0.332634	5	0.257098	1.29381	0.371621	0.834827
AT1G10550.1	1068	xyloglucan:xyloglucosyl transferase 33	1	0.0810249	5	0.46966	0.172518	-2.53518	0.19368	1	0.086807	5	0.46966	0.184829	-2.43573	0.226187
AT1G10560.1	2386	plant U-box 18	13	0.471479	10	0.42045	1.12137	0.165258	0.905716	20	0.777116	10	0.42045	1.84829	0.886194	0.28155
AT1G10570.1	1936	Cysteine proteinases superfamily protein	88	3.93339	60	3.10907	1.26513	0.339288	0.360643	92	4.40564	60	3.10907	1.41703	0.502865	0.130114
AT1G10580.1	2073	Transducin/WD40 repeat-like superfamily protein	356	14.8607	295	14.276	1.04096	0.0579088	0.796769	394	17.6207	295	14.276	1.23428	0.303675	0.0351782
AT1G10585.1	761	basic helix-loop-helix (bHLH) DNA-binding superfamily protein	27	3.07021	41	5.40486	0.568047	-0.815918	0.087472	51	6.21315	41	5.40486	1.14955	0.201067	0.734925
AT1G10586.1	771	basic helix-loop-helix (bHLH) DNA-binding superfamily protein	0	0	1	0.130116	#VALUE!	#VALUE!	NA	0	0	1	0.130116	#VALUE!	#VALUE!	NA
AT1G10588.1	596	Gibberellin-regulated family protein	NA	#VALUE!	NA	#VALUE!	#VALUE!	#VALUE!	NA	NA	#VALUE!	NA	#VALUE!	#VALUE!	#VALUE!	NA
AT1G10590.3	835	Nucleic acid-binding, OB-fold-like protein	370	38.3447	275	33.0393	1.16058	0.21484	0.186753	377	41.8583	275	33.0393	1.26692	0.341327	0.0184886
AT1G10600.1	1025	associated molecule with the SH3 domain of STAM 2	82	6.92276	111	10.8639	0.637228	-0.650117	0.0125746	112	10.1303	111	10.8639	0.932472	-0.100867	0.802615
AT1G10610.1	1857	basic helix-loop-helix (bHLH) DNA-binding superfamily protein	33	1.53777	30	1.62067	0.948849	-0.0757499	0.933133	23	1.14827	30	1.62067	0.708513	-0.497135	0.443663
AT1G10620.1	2157	Protein kinase superfamily protein	NA	#VALUE!	NA	#VALUE!	#VALUE!	#VALUE!	NA	NA	#VALUE!	NA	#VALUE!	#VALUE!	#VALUE!	NA
AT1G10630.1	1043	ADP-ribosylation factor A1F	378	31.3615	337	32.4139	0.967534	-0.0476158	0.825805	406	36.0884	337	32.4139	1.11336	0.154925	0.350859
AT1G10640.1	1793	Pectin lyase-like superfamily protein	158	7.62547	150	8.39259	0.908595	-0.138291	0.641269	165	8.53159	150	8.39259	1.01656	0.0236974	0.964122
AT1G10650.1	1519	SBP (S-ribonuclease binding protein) family protein	420	23.9266	328	21.6621	1.10454	0.14344	0.38888	423	25.8172	328	21.6621	1.19181	0.253156	0.0776724
AT1G10652.1	123	unknown protein; LOCATED IN: mitochondrion; Has 30201 Blast hits to 17322 proteins in 780 species: Archae - 12; Bacteria - 1396; Metazoa - 17338; Fungi - 3422; Plants - 5037; Viruses - 0; Other Eukaryotes - 2996 (source: NCBI BLink).	NA	#VALUE!	NA	#VALUE!	#VALUE!	#VALUE!	NA	NA	#VALUE!	NA	#VALUE!	#VALUE!	#VALUE!	NA
AT1G10657.1	862	Plant protein 1589 of unknown function	38	3.81475	38	4.42244	0.86259	-0.213253	0.735726	29	3.11901	38	4.42244	0.70527	-0.503753	0.367797
AT1G10660.2	1648	unknown protein; LOCATED IN: endomembrane system; EXPRESSED IN: 24 plant structures; EXPRESSED DURING: 15 growth stages; BEST Arabidopsis thaliana protein match is: unknown protein (TAIR:AT5G62960.1); Has 35333 Blast hits to 34131 proteins in 2444 species: Archae - 798; Bacteria - 22429; Metazoa - 974; Fungi - 991; Plants - 531; Viruses - 0; Other Eukaryotes - 9610 (source: NCBI BLink).	231	12.1295	233	14.1835	0.855186	-0.225691	0.252787	270	15.1891	233	14.1835	1.0709	0.0988234	0.684224
AT1G10670.3	1724	ATP-citrate lyase A-1	1263	63.3951	993	57.7826	1.09713	0.133736	0.109486	1187	63.8322	993	57.7826	1.1047	0.143648	0.0896293
AT1G10680.1	3684	P-glycoprotein 10	NA	#VALUE!	NA	#VALUE!	#VALUE!	#VALUE!	NA	NA	#VALUE!	NA	#VALUE!	#VALUE!	#VALUE!	NA
AT1G10682.1	481	other RNA	51	9.17518	48	10.0111	0.916502	-0.125791	0.830027	49	9.44446	48	10.0111	0.9434	-0.0840587	0.904223
AT1G10690.1	641	unknown protein; BEST Arabidopsis thaliana protein match is: unknown protein (TAIR:AT1G60783.1); Has 59 Blast hits to 59 proteins in 9 species: Archae - 0; Bacteria - 0; Metazoa - 0; Fungi - 0; Plants - 59; Viruses - 0; Other Eukaryotes - 0 (source: NCBI BLink).	26	3.50998	33	5.16465	0.679616	-0.557208	0.333785	30	4.339	33	5.16465	0.840133	-0.25131	0.722077
AT1G10700.1	1518	phosphoribosyl pyrophosphate (PRPP) synthase 3	116	6.61265	111	7.33561	0.901445	-0.149688	0.670297	128	7.81744	111	7.33561	1.06568	0.0917781	0.810777
AT1G10705.1	242	Encodes a Maternally expressed gene (MEG) family protein [pseudogene]	NA	#VALUE!	NA	#VALUE!	#VALUE!	#VALUE!	NA	NA	#VALUE!	NA	#VALUE!	#VALUE!	#VALUE!	NA
AT1G10710.1	1437	poor homologous synapsis 1	NA	#VALUE!	NA	#VALUE!	#VALUE!	#VALUE!	NA	2	0.129033	0	#VALUE!	#VALUE!	#VALUE!	NA
AT1G10717.1	273	Encodes a Maternally expressed gene (MEG) family protein	NA	#VALUE!	NA	#VALUE!	#VALUE!	#VALUE!	NA	NA	#VALUE!	NA	#VALUE!	#VALUE!	#VALUE!	NA
AT1G10720.1	1615	BSD domain-containing protein	224	12.0023	169	10.4978	1.14331	0.193222	0.402592	226	12.9736	169	10.4978	1.23584	0.305493	0.13716
AT1G10730.1	1287	Clathrin adaptor complexes medium subunit family protein	108	7.26164	73	5.69023	1.27616	0.351809	0.275123	99	7.13153	73	5.69023	1.25329	0.325726	0.346294
AT1G10740.1	1890	alpha/beta-Hydrolases superfamily protein	678	31.0426	679	36.0407	0.861319	-0.21538	0.0327336	806	39.5366	679	36.0407	1.097	0.133562	0.227394
AT1G10745.1	249	Maternally expressed gene (MEG) family protein	NA	#VALUE!	NA	#VALUE!	#VALUE!	#VALUE!	NA	NA	#VALUE!	NA	#VALUE!	#VALUE!	#VALUE!	NA
AT1G10747.1	446	Maternally expressed gene (MEG) family protein	NA	#VALUE!	NA	#VALUE!	#VALUE!	#VALUE!	NA	NA	#VALUE!	NA	#VALUE!	#VALUE!	#VALUE!	NA
AT1G10750.1	1747	Protein of Unknown Function (DUF239)	13	0.643932	8	0.459391	1.40171	0.487186	0.677561	13	0.689885	8	0.459391	1.50174	0.586634	0.607726
AT1G10760.1	4670	Pyruvate phosphate dikinase, PEP/pyruvate binding domain	681	12.6189	650	13.9631	0.903729	-0.146038	0.197427	919	18.2442	650	13.9631	1.3066	0.385819	3.31952e-06
AT1G10770.1	779	Plant invertase/pectin methylesterase inhibitor superfamily protein	NA	#VALUE!	NA	#VALUE!	#VALUE!	#VALUE!	NA	NA	#VALUE!	NA	#VALUE!	#VALUE!	#VALUE!	NA
AT1G10780.1	1470	F-box/RNI-like superfamily protein	23	1.35394	14	0.955424	1.41711	0.502954	0.536796	16	1.00909	14	0.955424	1.05617	0.078839	0.962949
AT1G10790.1	1011	BEST Arabidopsis thaliana protein match is: hydroxyproline-rich glycoprotein family protein (TAIR:AT3G56590.2); Has 78 Blast hits to 78 proteins in 11 species: Archae - 0; Bacteria - 0; Metazoa - 0; Fungi - 0; Plants - 78; Viruses - 0; Other Eukaryotes - 0 (source: NCBI BLink).	3	0.256779	1	0.099228	2.58777	1.37171	0.617799	2	0.183402	1	0.099228	1.84829	0.886194	0.801103
AT1G10800.1	434	unknown protein; FUNCTIONS IN: molecular_function unknown; INVOLVED IN: biological_process unknown; LOCATED IN: endomembrane system; EXPRESSED IN: inflorescence meristem, hypocotyl, root, flower; EXPRESSED DURING: petal differentiation and expansion stage; Has 23 Blast hits to 23 proteins in 9 species: Archae - 0; Bacteria - 0; Metazoa - 0; Fungi - 0; Plants - 22; Viruses - 0; Other Eukaryotes - …	NA	#VALUE!	NA	#VALUE!	#VALUE!	#VALUE!	NA	NA	#VALUE!	NA	#VALUE!	#VALUE!	#VALUE!	NA
AT1G10810.1	1253	NAD(P)-linked oxidoreductase superfamily protein	1	0.0690619	2	0.160127	0.431295	-1.21325	0.70529	5	0.369952	2	0.160127	2.31037	1.20812	0.54019
AT1G10820.2	1573	Protein of unknown function (DUF3755)	132	7.26164	79	5.0383	1.44129	0.52736	0.0453751	99	5.83489	79	5.0383	1.15811	0.21177	0.580424
AT1G10830.1	1308	15-cis-zeta-carotene isomerase	151	9.98985	136	10.4308	0.957728	-0.0623116	0.864046	157	11.128	136	10.4308	1.06685	0.0933518	0.787572
AT1G10840.1	1489	translation initiation factor 3 subunit H1	654	38.0078	783	52.7536	0.720477	-0.472975	1.46059e-08	707	44.0201	783	52.7536	0.834447	-0.261108	0.00448037
AT1G10850.1	2743	Leucine-rich repeat protein kinase family protein	184	5.80472	177	6.4734	0.896704	-0.157297	0.542025	162	5.47539	177	6.4734	0.845829	-0.241562	0.315714
AT1G10865.1	538	FUNCTIONS IN: molecular_function unknown; INVOLVED IN: biological_process unknown; LOCATED IN: cellular_component unknown; CONTAINS InterPro DOMAIN/s: Cytochrome c oxidase assembly protein PET191, N-terminal (InterPro:IPR018793); Has 241 Blast hits to 241 proteins in 124 species: Archae - 0; Bacteria - 0; Metazoa - 100; Fungi - 94; Plants - 38; Viruses - 0; Other Eukaryotes - 9 (source: NCBI BLin…	154	24.7701	122	22.749	1.08884	0.122796	0.703577	169	29.1226	122	22.749	1.28017	0.356336	0.137193
AT1G10870.1	2769	ARF-GAP domain 4	179	5.59396	113	4.09393	1.3664	0.450383	0.0432873	161	5.3905	113	4.09393	1.3167	0.396932	0.101054
AT1G10880.1	2017	Core-2/I-branching beta-1,6-N-acetylglucosaminyltransferase family protein	NA	#VALUE!	NA	#VALUE!	#VALUE!	#VALUE!	NA	NA	#VALUE!	NA	#VALUE!	#VALUE!	#VALUE!	NA
AT1G10890.1	1254	unknown protein; FUNCTIONS IN: molecular_function unknown; INVOLVED IN: biological_process unknown; LOCATED IN: chloroplast; EXPRESSED IN: petal, flower, leaf; EXPRESSED DURING: LP.04 four leaves visible, 4 anthesis, petal differentiation and expansion stage; BEST Arabidopsis thaliana protein match is: unknown protein (TAIR:AT5G13340.1); Has 11769 Blast hits to 8435 proteins in 698 species: Archa…	242	16.6997	170	13.5999	1.22792	0.296219	0.136834	258	19.0743	170	13.5999	1.40253	0.48803	0.0048863
AT1G10900.1	2644	Phosphatidylinositol-4-phosphate 5-kinase family protein	405	13.2551	499	18.9332	0.700098	-0.514371	1.77415e-06	449	15.7439	499	18.9332	0.831547	-0.26613	0.0280336
AT1G10910.1	2213	Pentatricopeptide repeat (PPR) superfamily protein	201	7.85967	168	7.61576	1.03203	0.0454808	0.895555	189	7.91784	168	7.61576	1.03967	0.0561189	0.865998
AT1G10920.1	2847	NB-ARC domain-containing disease resistance protein	181	5.50149	112	3.94653	1.39401	0.479238	0.0286508	179	5.82897	112	3.94653	1.47698	0.562655	0.00844615
AT1G10930.1	3916	DNA helicase (RECQl4A)	74	1.63523	54	1.38336	1.18207	0.241312	0.58824	57	1.34945	54	1.38336	0.975488	-0.0358036	0.969996
AT1G10940.2	1791	Protein kinase superfamily protein	734	35.4642	593	33.2158	1.06769	0.0944945	0.461905	793	41.0491	593	33.2158	1.23583	0.305483	0.00103275
AT1G10950.1	2245	transmembrane nine 1	740	28.5236	807	36.0614	0.790975	-0.338297	5.86318e-05	914	37.7447	807	36.0614	1.04668	0.0658194	0.592751
AT1G10960.1	654	ferredoxin 1	5269	697.172	4389	673.245	1.03554	0.0503834	0.241711	5374	761.809	4389	673.245	1.13155	0.178298	3.47694e-08
AT1G10970.1	1547	zinc transporter 4 precursor	2592	144.989	3458	224.244	0.646568	-0.629126	9.87286e-62	5499	329.549	3458	224.244	1.4696	0.555425	7.07528e-70
AT1G10980.1	1915	Lung seven transmembrane receptor family protein	7	0.316314	10	0.523862	0.603813	-0.727827	0.544294	16	0.7746	10	0.523862	1.47863	0.564266	0.576777
AT1G10990.2	910	unknown protein; Has 6 Blast hits to 6 proteins in 2 species: Archae - 0; Bacteria - 0; Metazoa - 0; Fungi - 0; Plants - 6; Viruses - 0; Other Eukaryotes - 0 (source: NCBI BLink).	25	2.37732	17	1.8741	1.26851	0.34314	0.677448	14	1.42631	17	1.8741	0.761062	-0.393914	0.689527
AT1G11000.1	1971	Seven transmembrane MLO family protein	28	1.22931	17	0.865262	1.42074	0.506639	0.47635	21	0.987777	17	0.865262	1.14159	0.191048	0.850105
AT1G11010.1	38	pre-tRNA	NA	#VALUE!	NA	#VALUE!	#VALUE!	#VALUE!	NA	NA	#VALUE!	NA	#VALUE!	#VALUE!	#VALUE!	NA
AT1G11020.1	1417	RING/FYVE/PHD zinc finger superfamily protein	51	3.11451	55	3.89384	0.799856	-0.322188	0.481927	83	5.43043	55	3.89384	1.39462	0.479874	0.179135
AT1G11030.1	74	pre-tRNA	NA	#VALUE!	NA	#VALUE!	#VALUE!	#VALUE!	NA	NA	#VALUE!	NA	#VALUE!	#VALUE!	#VALUE!	NA
AT1G11040.1	1317	HSP40/DnaJ peptide-binding protein	NA	#VALUE!	NA	#VALUE!	#VALUE!	#VALUE!	NA	NA	#VALUE!	NA	#VALUE!	#VALUE!	#VALUE!	NA
AT1G11050.1	2282	Protein kinase superfamily protein	203	7.69786	227	9.97919	0.771391	-0.374466	0.0380185	180	7.31279	227	9.97919	0.732804	-0.448501	0.0132522
AT1G11055.1	177	Encodes a defensin-like (DEFL) family protein.	0	0	1	0.566777	#VALUE!	#VALUE!	NA	1	0.523785	1	0.566777	0.924147	-0.113806	0.983712
AT1G11060.1	3103	WAPL (Wings apart-like protein regulation of heterochromatin) protein	140	3.90423	113	3.65327	1.0687	0.0958506	0.787479	128	3.82432	113	3.65327	1.04682	0.066015	0.868984
AT1G11070.1	2486	BEST Arabidopsis thaliana protein match is: Hydroxyproline-rich glycoprotein family protein (TAIR:AT1G61080.1); Has 579 Blast hits to 567 proteins in 152 species: Archae - 0; Bacteria - 68; Metazoa - 159; Fungi - 113; Plants - 172; Viruses - 0; Other Eukaryotes - 67 (source: NCBI BLink).	1	0.0348088	1	0.0403538	0.86259	-0.213253	0.960504	4	0.149171	1	0.0403538	3.69659	1.88619	0.418998
AT1G11080.2	1674	serine carboxypeptidase-like 31	136	7.03029	83	4.97402	1.4134	0.49917	0.0556854	115	6.36896	83	4.97402	1.28044	0.356645	0.246061
AT1G11090.1	1172	alpha/beta-Hydrolases superfamily protein	85	6.27597	99	8.47409	0.740607	-0.433219	0.145367	102	8.06861	99	8.47409	0.952151	-0.0707374	0.873649
AT1G11100.2	4072	SNF2 domain-containing protein / helicase domain-containing protein / zinc finger protein-related	14	0.297516	13	0.320273	0.928943	-0.106338	0.940382	16	0.364283	13	0.320273	1.13741	0.185754	0.874455
AT1G11110.1	1297	LisH and RanBPM domains containing protein	NA	#VALUE!	NA	#VALUE!	#VALUE!	#VALUE!	NA	NA	#VALUE!	NA	#VALUE!	#VALUE!	#VALUE!	NA
AT1G11112.1	737	unknown protein; FUNCTIONS IN: molecular_function unknown; INVOLVED IN: biological_process unknown; LOCATED IN: cellular_component unknown; Has 30201 Blast hits to 17322 proteins in 780 species: Archae - 12; Bacteria - 1396; Metazoa - 17338; Fungi - 3422; Plants - 5037; Viruses - 0; Other Eukaryotes - 2996 (source: NCBI BLink).	1	0.117415	3	0.408356	0.28753	-1.79822	0.47778	1	0.125794	3	0.408356	0.308049	-1.69877	0.518507
AT1G11120.1	609	unknown protein; BEST Arabidopsis thaliana protein match is: unknown protein (TAIR:AT1G09812.1); Has 270 Blast hits to 255 proteins in 62 species: Archae - 0; Bacteria - 2; Metazoa - 93; Fungi - 14; Plants - 126; Viruses - 0; Other Eukaryotes - 35 (source: NCBI BLink).	14	1.9893	10	1.64728	1.20763	0.272173	0.824505	13	1.97903	10	1.64728	1.20139	0.264706	0.836563
AT1G11125.1	929	unknown protein; BEST Arabidopsis thaliana protein match is: unknown protein (TAIR:AT1G61170.1).	9	0.838333	4	0.431946	1.94083	0.956672	0.482093	9	0.898159	4	0.431946	2.07933	1.05612	0.436901
AT1G11130.1	2857	Leucine-rich repeat protein kinase family protein	161	4.87647	171	6.00442	0.812146	-0.300189	0.182787	147	4.77016	171	6.00442	0.794442	-0.331986	0.147306
AT1G11145.1	489	Protein of unknown function (DUF674)	NA	#VALUE!	NA	#VALUE!	#VALUE!	#VALUE!	NA	NA	#VALUE!	NA	#VALUE!	#VALUE!	#VALUE!	NA
AT1G11150.1	2654	transposable element gene	55	1.79329	47	1.77657	1.00941	0.0135174	0.980515	61	2.13086	47	1.77657	1.19942	0.262342	0.595945
AT1G11160.1	3812	Transducin/WD40 repeat-like superfamily protein	18	0.40861	8	0.210534	1.94083	0.956672	0.275235	12	0.291847	8	0.210534	1.38622	0.471156	0.707275
AT1G11170.1	1763	Protein of unknown function (DUF707)	14	0.687172	12	0.682833	1.00635	0.00913896	0.992996	17	0.89397	12	0.682833	1.30921	0.388694	0.708383
AT1G11175.1	798	other RNA	28	3.0363	47	5.90854	0.513883	-0.960487	0.0263395	48	5.57654	47	5.90854	0.943809	-0.0834324	0.90738
AT1G11180.2	1154	Secretory carrier membrane protein (SCAMP) family protein	44	3.29941	39	3.39035	0.973178	-0.0392241	0.960064	54	4.33825	39	3.39035	1.27959	0.355679	0.478872
AT1G11185.1	526	other RNA	10	1.64514	5	0.953607	1.72518	0.786747	0.546676	6	1.05753	5	0.953607	1.10898	0.149228	0.954186
AT1G11190.1	1274	bifunctional nuclease i	39	2.64902	20	1.57487	1.68205	0.750221	0.169365	16	1.16433	20	1.57487	0.739317	-0.435734	0.613554
AT1G11200.1	1153	Protein of unknown function (DUF300)	84	6.30434	85	7.39562	0.852442	-0.230327	0.540843	95	7.63872	85	7.39562	1.03287	0.0466586	0.937968
AT1G11210.1	1213	Protein of unknown function (DUF761)	7	0.499375	31	2.56381	0.194778	-2.36009	0.000122754	38	2.90435	31	2.56381	1.13283	0.179925	0.805325
AT1G11220.1	1093	Protein of unknown function (DUF761)	12	0.950059	3	0.275351	3.45036	1.78675	0.118625	8	0.678572	3	0.275351	2.46439	1.30123	0.372418
AT1G11230.2	1216	Protein of unknown function (DUF761)	NA	#VALUE!	NA	#VALUE!	#VALUE!	#VALUE!	NA	NA	#VALUE!	NA	#VALUE!	#VALUE!	#VALUE!	NA
AT1G11240.1	867	CONTAINS InterPro DOMAIN/s: Nucleolar protein 12 (InterPro:IPR019186); Has 2484 Blast hits to 1934 proteins in 262 species: Archae - 0; Bacteria - 90; Metazoa - 921; Fungi - 378; Plants - 144; Viruses - 18; Other Eukaryotes - 933 (source: NCBI BLink).	163	16.2689	126	14.5793	1.11589	0.158195	0.596356	152	16.2536	126	14.5793	1.11484	0.156842	0.613245
AT1G11250.1	897	syntaxin of plants 125	NA	#VALUE!	NA	#VALUE!	#VALUE!	#VALUE!	NA	1	0.103356	0	#VALUE!	#VALUE!	#VALUE!	NA
AT1G11260.1	1905	sugar transporter 1	430	19.5327	387	20.3799	0.958433	-0.0612504	0.753356	389	18.9313	387	20.3799	0.928923	-0.106369	0.552148
AT1G11265.1	4059	transposable element gene	10	0.213192	5	0.123577	1.72518	0.786747	0.546676	7	0.159884	5	0.123577	1.29381	0.371621	0.834827
AT1G11270.1	1361	F-box and associated interaction domains-containing protein	18	1.14447	14	1.03194	1.10904	0.149317	0.899284	15	1.02178	14	1.03194	0.990157	-0.0142704	0.989509
AT1G11280.1	2699	S-locus lectin protein kinase family protein	163	5.22606	146	5.42669	0.963028	-0.0543499	0.882179	133	4.56851	146	5.42669	0.84186	-0.248348	0.361385
AT1G11290.1	2430	Pentatricopeptide repeat (PPR) superfamily protein	54	1.92299	45	1.85777	1.03511	0.0497809	0.944923	49	1.86946	45	1.85777	1.00629	0.00905066	0.988162
AT1G11300.1	5104	protein serine/threonine kinases;protein kinases;ATP binding;sugar binding;kinases;carbohydrate binding	208	3.52649	190	3.73446	0.944309	-0.0826694	0.770326	283	5.14046	190	3.73446	1.37649	0.460997	0.00522603
AT1G11310.1	2198	Seven transmembrane MLO family protein	1581	62.2435	1378	62.8936	0.989662	-0.014992	0.901419	2001	84.4006	1378	62.8936	1.34196	0.424339	1.46198e-15
AT1G11320.1	1535	unknown protein; FUNCTIONS IN: molecular_function unknown; INVOLVED IN: biological_process unknown; LOCATED IN: mitochondrion, plastid; EXPRESSED IN: 7 plant structures; EXPRESSED DURING: C globular stage, F mature embryo stage, petal differentiation and expansion stage, E expanded cotyledon stage, D bilateral stage; Has 46 Blast hits to 46 proteins in 14 species: Archae - 0; Bacteria - 2; Metazo…	41	2.31135	32	2.09135	1.10519	0.144299	0.833937	49	2.95947	32	2.09135	1.4151	0.500904	0.314383
AT1G11330.2	2950	S-locus lectin protein kinase family protein	1084	31.7978	763	25.947	1.22549	0.293356	0.000188729	1052	33.0613	763	25.947	1.27418	0.349574	6.28497e-06
AT1G11340.1	2706	S-locus lectin protein kinase family protein	15	0.479682	25	0.926824	0.517554	-0.950219	0.141695	18	0.616696	25	0.926824	0.665386	-0.587737	0.411293
AT1G11350.1	2680	S-domain-1 13	288	9.29924	207	7.74856	1.20012	0.263185	0.150313	256	8.85587	207	7.74856	1.14291	0.192707	0.363184
AT1G11360.1	1278	Adenine nucleotide alpha hydrolases-like superfamily protein	108	7.31278	89	6.98625	1.04674	0.0659006	0.886584	111	8.05227	89	6.98625	1.15259	0.204876	0.567817
AT1G11362.1	687	Plant invertase/pectin methylesterase inhibitor superfamily protein	NA	#VALUE!	NA	#VALUE!	#VALUE!	#VALUE!	NA	NA	#VALUE!	NA	#VALUE!	#VALUE!	#VALUE!	NA
AT1G11370.1	867	Pectin lyase-like superfamily protein	NA	#VALUE!	NA	#VALUE!	#VALUE!	#VALUE!	NA	NA	#VALUE!	NA	#VALUE!	#VALUE!	#VALUE!	NA
AT1G11380.1	1107	PLAC8 family protein	43	3.36132	53	4.80301	0.699837	-0.514909	0.231182	43	3.6012	53	4.80301	0.749779	-0.415462	0.374465
AT1G11390.1	2502	Protein kinase superfamily protein	136	4.70372	103	4.12986	1.13895	0.187709	0.560857	134	4.96528	103	4.12986	1.20229	0.265783	0.372695
AT1G11400.1	1044	partner of Y14-MAGO	92	7.62565	94	9.0326	0.844237	-0.24428	0.4794	97	8.61385	94	9.0326	0.953641	-0.0684821	0.883368
AT1G11410.1	2686	S-locus lectin protein kinase family protein	273	8.79521	206	7.6939	1.14314	0.193003	0.343033	275	9.49189	206	7.6939	1.23369	0.302981	0.0948722
AT1G11420.1	1815	DOMAIN OF UNKNOWN FUNCTION 724 2	22	1.0489	12	0.663269	1.58141	0.661216	0.410035	41	2.09427	12	0.663269	3.1575	1.65878	0.00143875
AT1G11430.1	953	plastid developmental protein DAG, putative	665	60.3835	568	59.7917	1.0099	0.01421	0.944188	623	60.6068	568	59.7917	1.01363	0.0195352	0.928741
AT1G11440.1	1303	BEST Arabidopsis thaliana protein match is: glycine-rich protein (TAIR:AT3G29075.1); Has 19337 Blast hits to 8589 proteins in 488 species: Archae - 26; Bacteria - 641; Metazoa - 7852; Fungi - 2167; Plants - 955; Viruses - 616; Other Eukaryotes - 7080 (source: NCBI BLink).	113	7.50453	69	5.31239	1.41265	0.498401	0.0891633	103	7.32857	69	5.31239	1.37952	0.46417	0.138363
AT1G11450.2	1035	nodulin MtN21 /EamA-like transporter family protein	5	0.418041	2	0.193854	2.15647	1.10867	0.577121	8	0.716598	2	0.193854	3.69659	1.88619	0.205348
AT1G11460.1	1014	nodulin MtN21 /EamA-like transporter family protein	NA	#VALUE!	NA	#VALUE!	#VALUE!	#VALUE!	NA	NA	#VALUE!	NA	#VALUE!	#VALUE!	#VALUE!	NA
AT1G11470.1	747	Pentatricopeptide repeat (PPR) superfamily protein	NA	#VALUE!	NA	#VALUE!	#VALUE!	#VALUE!	NA	NA	#VALUE!	NA	#VALUE!	#VALUE!	#VALUE!	NA
AT1G11475.1	562	RNA polymerases N / 8 kDa subunit	125	19.247	168	29.9887	0.641808	-0.639787	0.00158228	127	20.9505	168	29.9887	0.698611	-0.517439	0.0156207
AT1G11480.1	2171	eukaryotic translation initiation factor-related	406	16.1829	329	15.2027	1.06447	0.0901387	0.639223	444	18.9605	329	15.2027	1.24718	0.318666	0.0161247
AT1G11482.1	1123	unknown pseudogene	1	0.0770566	0	0	#VALUE!	#VALUE!	NA	NA	#VALUE!	NA	0	#VALUE!	#VALUE!	NA
AT1G11490.1	1098	zinc finger (C2H2 type) family protein	1	0.0788111	0	0	#VALUE!	#VALUE!	NA	NA	#VALUE!	NA	0	#VALUE!	#VALUE!	NA
AT1G11500.1	555	Protein of unknown function (DUF1218)	1	0.155918	1	0.180756	0.86259	-0.213253	0.960504	1	0.167045	1	0.180756	0.924147	-0.113806	0.983712
AT1G11510.1	1059	DNA-binding storekeeper protein-related transcriptional regulator	0	0	1	0.0947304	#VALUE!	#VALUE!	NA	0	0	1	0.0947304	#VALUE!	#VALUE!	NA
AT1G11520.1	591	pliceosome associated protein-related	NA	#VALUE!	NA	#VALUE!	#VALUE!	#VALUE!	NA	NA	#VALUE!	NA	#VALUE!	#VALUE!	#VALUE!	NA
AT1G11530.1	611	C-terminal cysteine residue is changed to a serine 1	81	11.4718	84	13.7919	0.831783	-0.265721	0.46568	91	13.8079	84	13.7919	1.00116	0.00167113	0.997746
AT1G11540.1	1320	Sulfite exporter TauE/SafE family protein	2	0.131113	1	0.0759996	1.72518	0.786747	0.82015	2	0.14047	1	0.0759996	1.84829	0.886194	0.801103
AT1G11545.1	1132	xyloglucan endotransglucosylase/hydrolase 8	49	3.74575	33	2.92451	1.28082	0.357062	0.501946	33	2.70267	33	2.92451	0.924147	-0.113806	0.887813
AT1G11550.1	80	pre-tRNA	NA	#VALUE!	NA	#VALUE!	#VALUE!	#VALUE!	NA	NA	#VALUE!	NA	#VALUE!	#VALUE!	#VALUE!	NA
AT1G11560.1	1032	Oligosaccharyltransferase complex/magnesium transporter family protein	2	0.167703	0	0	#VALUE!	#VALUE!	NA	1	0.0898352	0	0	#VALUE!	#VALUE!	NA
AT1G11570.2	399	NTF2-like	0	0	1	0.251427	#VALUE!	#VALUE!	NA	2	0.464711	1	0.251427	1.84829	0.886194	0.801103
AT1G11572.1	597	Plant thionin family protein	1	0.144949	1	0.168039	0.86259	-0.213253	0.960504	0	0	1	0.168039	#VALUE!	#VALUE!	NA
AT1G11580.1	1876	methylesterase PCR A	909	41.9296	517	27.6467	1.51662	0.600863	4.87994e-13	779	38.4974	517	27.6467	1.39248	0.477653	1.06942e-07
AT1G11590.1	1686	Plant invertase/pectin methylesterase inhibitor superfamily	NA	#VALUE!	NA	#VALUE!	#VALUE!	#VALUE!	NA	NA	#VALUE!	NA	#VALUE!	#VALUE!	#VALUE!	NA
AT1G11592.1	1073	other RNA	50	4.03237	43	4.02026	1.00301	0.00433798	0.993339	74	6.39379	43	4.02026	1.59039	0.669383	0.0670534
AT1G11593.1	608	Plant invertase/pectin methylesterase inhibitor superfamily protein	NA	#VALUE!	NA	#VALUE!	#VALUE!	#VALUE!	NA	NA	#VALUE!	NA	#VALUE!	#VALUE!	#VALUE!	NA
AT1G11595.1	1069	pseudogene, putative glucose 6 phosphate/phosphate translocator, blastp match of 60% identity and 2.3e-78 P-value to GP	NA	#VALUE!	NA	#VALUE!	#VALUE!	#VALUE!	NA	NA	#VALUE!	NA	#VALUE!	#VALUE!	#VALUE!	NA
AT1G11600.1	1771	cytochrome P450, family 77, subfamily B, polypeptide 1	94	4.59303	56	3.17216	1.44792	0.53398	0.102229	110	5.75838	56	3.17216	1.81529	0.860199	0.0020125
AT1G11608.1	1240	F-box associated ubiquitination effector family protein	NA	#VALUE!	NA	#VALUE!	#VALUE!	#VALUE!	NA	NA	#VALUE!	NA	#VALUE!	#VALUE!	#VALUE!	NA
AT1G11610.2	1683	cytochrome P450, family 71, subfamily A, polypeptide 18	0	0	1	0.0596075	#VALUE!	#VALUE!	NA	0	0	1	0.0596075	#VALUE!	#VALUE!	NA
AT1G11620.1	1092	F-box and associated interaction domains-containing protein	NA	#VALUE!	NA	#VALUE!	#VALUE!	#VALUE!	NA	NA	#VALUE!	NA	#VALUE!	#VALUE!	#VALUE!	NA
AT1G11630.1	1506	Tetratricopeptide repeat (TPR)-like superfamily protein	65	3.73489	67	4.46308	0.836841	-0.256975	0.547517	80	4.92483	67	4.46308	1.10346	0.142033	0.769107
AT1G11640.1	72	pre-tRNA	NA	#VALUE!	NA	#VALUE!	#VALUE!	#VALUE!	NA	NA	#VALUE!	NA	#VALUE!	#VALUE!	#VALUE!	NA
AT1G11650.2	1574	RNA-binding (RRM/RBD/RNP motifs) family protein	1981	108.91	2166	138.051	0.788915	-0.342058	8.92134e-13	2324	136.886	2166	138.051	0.991559	-0.0122293	0.906235
AT1G11655.1	503	unknown protein; BEST Arabidopsis thaliana protein match is: unknown protein (TAIR:AT4G21902.1); Has 22 Blast hits to 22 proteins in 6 species: Archae - 0; Bacteria - 0; Metazoa - 0; Fungi - 0; Plants - 22; Viruses - 0; Other Eukaryotes - 0 (source: NCBI BLink).	NA	#VALUE!	NA	#VALUE!	#VALUE!	#VALUE!	NA	NA	#VALUE!	NA	#VALUE!	#VALUE!	#VALUE!	NA
AT1G11660.1	2617	heat shock protein 70 (Hsp 70) family protein	410	13.5572	219	8.3951	1.61489	0.69144	1.04625e-07	333	11.7969	219	8.3951	1.40521	0.490785	0.000921485
AT1G11670.1	1964	MATE efflux family protein	43	1.8946	48	2.4518	0.772737	-0.371951	0.444563	34	1.60496	48	2.4518	0.654604	-0.611306	0.188363
AT1G11680.1	1832	CYTOCHROME P450 51G1	722	34.1037	734	40.1935	0.848488	-0.237035	0.0118395	779	39.422	734	40.1935	0.980804	-0.0279628	0.861203
AT1G11684.1	198	unknown protein; Has 30201 Blast hits to 17322 proteins in 780 species: Archae - 12; Bacteria - 1396; Metazoa - 17338; Fungi - 3422; Plants - 5037; Viruses - 0; Other Eukaryotes - 2996 (source: NCBI BLink).	NA	#VALUE!	NA	#VALUE!	#VALUE!	#VALUE!	NA	NA	#VALUE!	NA	#VALUE!	#VALUE!	#VALUE!	NA
AT1G11690.1	744	unknown protein; BEST Arabidopsis thaliana protein match is: unknown protein (TAIR:AT3G20350.1); Has 5959 Blast hits to 4807 proteins in 476 species: Archae - 156; Bacteria - 436; Metazoa - 2789; Fungi - 309; Plants - 336; Viruses - 9; Other Eukaryotes - 1924 (source: NCBI BLink).	NA	#VALUE!	NA	#VALUE!	#VALUE!	#VALUE!	NA	NA	#VALUE!	NA	#VALUE!	#VALUE!	#VALUE!	NA
AT1G11700.1	877	Protein of unknown function, DUF584	210	20.7209	275	31.4571	0.658705	-0.602296	6.77706e-05	310	32.7709	275	31.4571	1.04177	0.0590305	0.808738
AT1G11710.1	2646	Pentatricopeptide repeat (PPR) superfamily protein	17	0.555967	23	0.872014	0.637566	-0.649353	0.362017	26	0.910982	23	0.872014	1.04469	0.0630717	0.961373
AT1G11720.2	3533	starch synthase 3	489	11.9772	428	12.1531	0.985529	-0.0210298	0.927868	532	13.9603	428	12.1531	1.14871	0.200009	0.126251
AT1G11730.1	1155	Galactosyltransferase family protein	7	0.524452	6	0.52114	1.00635	0.00913896	0.994287	6	0.48161	6	0.52114	0.924147	-0.113806	0.967964
AT1G11735.1	117	MIR171B; miRNA	NA	#VALUE!	NA	#VALUE!	#VALUE!	#VALUE!	NA	NA	#VALUE!	NA	#VALUE!	#VALUE!	#VALUE!	NA
AT1G11740.1	2198	ankyrin repeat family protein	1	0.0393697	0	0	#VALUE!	#VALUE!	NA	NA	#VALUE!	NA	0	#VALUE!	#VALUE!	NA
AT1G11750.2	1338	CLP protease proteolytic subunit 6	746	48.2472	715	53.6087	0.899989	-0.152021	0.150709	807	55.917	715	53.6087	1.04306	0.0608193	0.656603
AT1G11755.1	1331	Undecaprenyl pyrophosphate synthetase family protein	76	4.94112	44	3.31635	1.48993	0.575242	0.118803	55	3.83099	44	3.31635	1.15518	0.208122	0.71037
AT1G11760.1	847	MED32; Has 41 Blast hits to 40 proteins in 14 species: Archae - 0; Bacteria - 0; Metazoa - 0; Fungi - 0; Plants - 41; Viruses - 0; Other Eukaryotes - 0 (source: NCBI BLink).	40	4.08664	27	3.19791	1.27791	0.353787	0.563314	27	2.95533	27	3.19791	0.924147	-0.113806	0.902926
AT1G11765.1	635	Plant self-incompatibility protein S1 family	NA	#VALUE!	NA	#VALUE!	#VALUE!	#VALUE!	NA	NA	#VALUE!	NA	#VALUE!	#VALUE!	#VALUE!	NA
AT1G11770.1	1701	FAD-binding Berberine family protein	NA	#VALUE!	NA	#VALUE!	#VALUE!	#VALUE!	NA	NA	#VALUE!	NA	#VALUE!	#VALUE!	#VALUE!	NA
AT1G11780.1	1831	oxidoreductase, 2OG-Fe(II) oxygenase family protein	70	3.30826	79	4.32837	0.76432	-0.387751	0.270341	87	4.40511	79	4.32837	1.01773	0.0253567	0.975682
AT1G11785.1	481	unknown protein; FUNCTIONS IN: molecular_function unknown; INVOLVED IN: biological_process unknown; LOCATED IN: cellular_component unknown; Has 2 Blast hits to 2 proteins in 1 species: Archae - 0; Bacteria - 0; Metazoa - 0; Fungi - 0; Plants - 2; Viruses - 0; Other Eukaryotes - 0 (source: NCBI BLink).	2	0.359811	7	1.45995	0.246454	-2.02061	0.176978	3	0.578232	7	1.45995	0.396063	-1.3362	0.376991
AT1G11790.1	1660	arogenate dehydratase 1	204	10.6344	191	11.5428	0.9213	-0.118257	0.656411	238	13.2921	191	11.5428	1.15155	0.203583	0.352226
AT1G11800.1	1648	endonuclease/exonuclease/phosphatase family protein	79	4.1482	85	5.17424	0.801701	-0.318864	0.362285	82	4.61299	85	5.17424	0.89153	-0.165645	0.699068
AT1G11803.1	276	pseudogene, auxin responsive protein, blastp match of 74% identity and 1.2e-15 P-value to GP	NA	#VALUE!	NA	#VALUE!	#VALUE!	#VALUE!	NA	NA	#VALUE!	NA	#VALUE!	#VALUE!	#VALUE!	NA
AT1G11806.1	1053	pseudogene, hypothetical protein, likely a tandem duplication of the immediatly downstream hypothetical protein which has since degenerated.	NA	#VALUE!	NA	#VALUE!	#VALUE!	#VALUE!	NA	NA	#VALUE!	NA	#VALUE!	#VALUE!	#VALUE!	NA
AT1G11810.1	1304	F-box associated ubiquitination effector family protein	NA	#VALUE!	NA	#VALUE!	#VALUE!	#VALUE!	NA	NA	#VALUE!	NA	#VALUE!	#VALUE!	#VALUE!	NA
AT1G11820.2	1924	O-Glycosyl hydrolases family 17 protein	363	16.3264	379	19.7615	0.826174	-0.275482	0.0465561	352	16.9615	379	19.7615	0.85831	-0.220429	0.143192
AT1G11840.6	1459	glyoxalase I homolog	1721	102.074	1233	84.7799	1.20399	0.267821	9.20982e-06	2035	129.311	1233	84.7799	1.52525	0.60905	1.72851e-30
AT1G11850.2	675	unknown protein; FUNCTIONS IN: molecular_function unknown; INVOLVED IN: biological_process unknown; LOCATED IN: endomembrane system; EXPRESSED IN: 19 plant structures; EXPRESSED DURING: 12 growth stages; Has 84259 Blast hits to 16502 proteins in 1194 species: Archae - 107; Bacteria - 41190; Metazoa - 21798; Fungi - 3523; Plants - 7569; Viruses - 886; Other Eukaryotes - 9186 (source: NCBI BLink).	80	10.2559	66	9.80902	1.04556	0.0642805	0.908314	42	5.76862	66	9.80902	0.588093	-0.765883	0.0372535
AT1G11860.1	1600	Glycine cleavage T-protein family	6830	369.394	6115	383.409	0.963449	-0.0537204	0.124884	5973	346.098	6115	383.409	0.902687	-0.147703	4.79371e-07
AT1G11870.2	1777	Seryl-tRNA synthetase	172	8.37588	181	10.2182	0.819699	-0.286835	0.191018	188	9.80837	181	10.2182	0.959887	-0.0590631	0.851872
AT1G11880.1	1780	transferases, transferring hexosyl groups	49	2.38213	43	2.42345	0.982951	-0.0248084	0.966069	46	2.39587	43	2.42345	0.988622	-0.0165089	0.97782
AT1G11890.1	1094	Synaptobrevin family protein	387	30.6114	380	34.8459	0.87848	-0.186919	0.214294	401	33.9823	380	34.8459	0.975218	-0.0362033	0.871726
AT1G11900.1	1200	Tetratricopeptide repeat (TPR)-like superfamily protein	27	1.94703	18	1.50479	1.29388	0.371709	0.632502	18	1.39065	18	1.50479	0.924147	-0.113806	0.927002
AT1G11905.1	1095	B-cell receptor-associated protein 31-like	121	9.56227	101	9.25321	1.0334	0.0473983	0.917863	142	12.0227	101	9.25321	1.2993	0.37773	0.15344
AT1G11910.1	1970	aspartic proteinase A1	4782	210.055	5274	268.571	0.782121	-0.354537	6.13322e-33	6992	329.05	5274	268.571	1.22519	0.293002	4.34978e-27
AT1G11915.1	1203	unknown protein; FUNCTIONS IN: molecular_function unknown; INVOLVED IN: biological_process unknown; LOCATED IN: endomembrane system; EXPRESSED IN: root; BEST Arabidopsis thaliana protein match is: unknown protein (TAIR:AT3G17350.1); Has 261 Blast hits to 261 proteins in 13 species: Archae - 0; Bacteria - 0; Metazoa - 0; Fungi - 0; Plants - 261; Viruses - 0; Other Eukaryotes - 0 (source: NCBI BLin…	5	0.359661	1	0.0833911	4.31295	2.10867	0.307046	4	0.308262	1	0.0833911	3.69659	1.88619	0.418998
AT1G11920.1	1155	Pectin lyase-like superfamily protein	1	0.0749217	0	0	#VALUE!	#VALUE!	NA	NA	#VALUE!	NA	0	#VALUE!	#VALUE!	NA
AT1G11925.1	803	Stigma-specific Stig1 family protein	NA	#VALUE!	NA	#VALUE!	#VALUE!	#VALUE!	NA	1	0.115454	0	#VALUE!	#VALUE!	#VALUE!	NA
AT1G11930.1	1102	Predicted pyridoxal phosphate-dependent enzyme, YBL036C type	370	29.0543	283	25.7626	1.12777	0.17347	0.311093	383	32.2213	283	25.7626	1.2507	0.322736	0.0259616
AT1G11940.1	1478	Core-2/I-branching beta-1,6-N-acetylglucosaminyltransferase family protein	56	3.27871	33	2.23988	1.46379	0.549707	0.223472	43	2.69724	33	2.23988	1.20419	0.268065	0.66402
AT1G11950.1	2955	Transcription factor jumonji (jmjC) domain-containing protein	30	0.878523	21	0.71293	1.23227	0.30132	0.690829	29	0.909844	21	0.71293	1.2762	0.351857	0.637609
AT1G11960.1	2660	ERD (early-responsive to dehydration stress) family protein	96	3.12305	131	4.94055	0.632127	-0.661714	0.00482462	133	4.6355	131	4.94055	0.938256	-0.0919466	0.804562
AT1G11970.1	300	Ubiquitin-like superfamily protein	NA	#VALUE!	NA	#VALUE!	#VALUE!	#VALUE!	NA	NA	#VALUE!	NA	#VALUE!	#VALUE!	#VALUE!	NA
AT1G11980.1	237	ubiquitin-related protein 3	NA	#VALUE!	NA	#VALUE!	#VALUE!	#VALUE!	NA	NA	#VALUE!	NA	#VALUE!	#VALUE!	#VALUE!	NA
AT1G11990.1	1773	O-fucosyltransferase family protein	6	0.292841	5	0.282909	1.03511	0.0497809	0.976036	6	0.313739	5	0.282909	1.10898	0.149228	0.954186
AT1G12000.1	2072	Phosphofructokinase family protein	372	15.5361	310	15.0092	1.03511	0.0497809	0.820835	380	17.0028	310	15.0092	1.13283	0.179925	0.28161
AT1G12010.1	1293	2-oxoglutarate (2OG) and Fe(II)-dependent oxygenase superfamily protein	15	1.00388	31	2.40518	0.417382	-1.26056	0.0241499	30	2.15104	31	2.40518	0.894336	-0.161112	0.837461
AT1G12013.1	130	SNOR111; snoRNA	NA	#VALUE!	NA	#VALUE!	#VALUE!	#VALUE!	NA	NA	#VALUE!	NA	#VALUE!	#VALUE!	#VALUE!	NA
AT1G12015.1	90	snoRNA	NA	#VALUE!	NA	#VALUE!	#VALUE!	#VALUE!	NA	1	1.03011	0	#VALUE!	#VALUE!	#VALUE!	NA
AT1G12020.1	876	unknown protein; BEST Arabidopsis thaliana protein match is: unknown protein (TAIR:AT1G62422.1); Has 89 Blast hits to 88 proteins in 16 species: Archae - 0; Bacteria - 0; Metazoa - 0; Fungi - 0; Plants - 87; Viruses - 0; Other Eukaryotes - 2 (source: NCBI BLink).	99	9.77959	118	13.5134	0.723698	-0.46654	0.0759727	112	11.8533	118	13.5134	0.877156	-0.189094	0.571874
AT1G12030.1	994	Protein of unknown function (DUF506)	182	15.8444	521	52.5819	0.301327	-1.7306	4.83706e-48	355	33.1107	521	52.5819	0.629697	-0.66727	4.52892e-10
AT1G12040.1	2444	leucine-rich repeat/extensin 1	NA	#VALUE!	NA	#VALUE!	#VALUE!	#VALUE!	NA	NA	#VALUE!	NA	#VALUE!	#VALUE!	#VALUE!	NA
AT1G12050.1	1675	fumarylacetoacetase, putative	312	16.1187	321	19.2254	0.838405	-0.254281	0.104715	405	22.4164	321	19.2254	1.16598	0.221543	0.14379
AT1G12060.1	648	BCL-2-associated athanogene 5	38	5.07456	33	5.10886	0.993285	-0.00972007	0.988481	47	6.72433	33	5.10886	1.31621	0.396389	0.459302
AT1G12064.1	598	unknown protein; LOCATED IN: endomembrane system; Has 35333 Blast hits to 34131 proteins in 2444 species: Archae - 798; Bacteria - 22429; Metazoa - 974; Fungi - 991; Plants - 531; Viruses - 0; Other Eukaryotes - 9610 (source: NCBI BLink).	NA	#VALUE!	NA	#VALUE!	#VALUE!	#VALUE!	NA	NA	#VALUE!	NA	#VALUE!	#VALUE!	#VALUE!	NA
AT1G12070.1	672	Immunoglobulin E-set superfamily protein	1	0.128772	0	0	#VALUE!	#VALUE!	NA	NA	#VALUE!	NA	0	#VALUE!	#VALUE!	NA
AT1G12080.2	701	Vacuolar calcium-binding protein-related	137	16.9119	66	9.4452	1.79053	0.840385	0.000657969	87	11.5061	66	9.4452	1.21819	0.284743	0.460926
AT1G12090.1	879	extensin-like protein	560	55.1301	404	46.1082	1.19567	0.257818	0.0322393	428	45.142	404	46.1082	0.979047	-0.0305506	0.895024
AT1G12100.1	399	Bifunctional inhibitor/lipid-transfer protein/seed storage 2S albumin superfamily protein	2	0.433757	1	0.251427	1.72518	0.786747	0.82015	2	0.464711	1	0.251427	1.84829	0.886194	0.801103
AT1G12110.1	2136	nitrate transporter 1.1	1367	55.3805	1515	71.1536	0.778324	-0.361558	5.32126e-10	2032	88.196	1515	71.1536	1.23952	0.309777	6.752e-09
AT1G12120.1	1955	Plant protein of unknown function (DUF863)	228	10.092	183	9.39052	1.0747	0.103937	0.697382	193	9.15244	183	9.39052	0.974647	-0.0370489	0.920577
AT1G12130.1	1413	Flavin-binding monooxygenase family protein	NA	#VALUE!	NA	#VALUE!	#VALUE!	#VALUE!	NA	NA	#VALUE!	NA	#VALUE!	#VALUE!	#VALUE!	NA
AT1G12140.1	2146	flavin-monooxygenase glucosinolate S-oxygenase 5	441	17.7827	415	19.4001	0.916632	-0.125586	0.426493	502	21.687	415	19.4001	1.11788	0.16077	0.262654
AT1G12150.1	1759	Plant protein of unknown function (DUF827)	9	0.442758	3	0.171096	2.58777	1.37171	0.310088	2	0.105412	3	0.171096	0.616098	-0.698769	0.796329
AT1G12160.1	1629	Flavin-binding monooxygenase family protein	48	2.54982	44	2.70967	0.941007	-0.0877226	0.899142	54	3.07326	44	2.70967	1.13418	0.18165	0.755418
AT1G12170.1	1095	F-box family protein	NA	#VALUE!	NA	#VALUE!	#VALUE!	#VALUE!	NA	NA	#VALUE!	NA	#VALUE!	#VALUE!	#VALUE!	NA
AT1G12180.1	613	BEST Arabidopsis thaliana protein match is: HSP20-like chaperones superfamily protein (TAIR:AT5G47600.1); Has 8 Blast hits to 8 proteins in 3 species: Archae - 0; Bacteria - 0; Metazoa - 0; Fungi - 0; Plants - 8; Viruses - 0; Other Eukaryotes - 0 (source: NCBI BLink).	NA	#VALUE!	NA	#VALUE!	#VALUE!	#VALUE!	NA	NA	#VALUE!	NA	#VALUE!	#VALUE!	#VALUE!	NA
AT1G12190.1	1128	F-box and associated interaction domains-containing protein	NA	#VALUE!	NA	#VALUE!	#VALUE!	#VALUE!	NA	NA	#VALUE!	NA	#VALUE!	#VALUE!	#VALUE!	NA
AT1G12200.1	1685	Flavin-binding monooxygenase family protein	72	3.69762	49	2.9173	1.26748	0.341962	0.416233	90	4.95187	49	2.9173	1.69741	0.763337	0.0163129
AT1G12210.1	2658	RPS5-like 1	93	3.02773	78	2.94391	1.02847	0.0405031	0.941652	97	3.38332	78	2.94391	1.14926	0.200705	0.605934
AT1G12211.1	249	unknown protein; Has 30201 Blast hits to 17322 proteins in 780 species: Archae - 12; Bacteria - 1396; Metazoa - 17338; Fungi - 3422; Plants - 5037; Viruses - 0; Other Eukaryotes - 2996 (source: NCBI BLink).	1	0.347528	0	0	#VALUE!	#VALUE!	NA	NA	#VALUE!	NA	0	#VALUE!	#VALUE!	NA
AT1G12220.1	2883	Disease resistance protein (CC-NBS-LRR class) family	147	4.41227	158	5.49791	0.802536	-0.317362	0.176272	187	6.01344	158	5.49791	1.09377	0.129308	0.651421
AT1G12230.2	1720	Aldolase superfamily protein	317	15.9485	292	17.031	0.936442	-0.094739	0.657846	303	16.332	292	17.031	0.958961	-0.0604567	0.798077
AT1G12240.1	2229	Glycosyl hydrolases family 32 protein	1777	68.9869	1670	75.1608	0.917858	-0.123658	0.0564783	1996	83.0188	1670	75.1608	1.10455	0.143458	0.0183694
AT1G12244.1	983	Polynucleotidyl transferase, ribonuclease H-like superfamily protein	58	5.1058	69	7.04175	0.725075	-0.463797	0.210123	48	4.52704	69	7.04175	0.642885	-0.637368	0.0813447
AT1G12250.1	1051	Pentapeptide repeat-containing protein	245	20.1722	241	23.0038	0.876907	-0.189505	0.346473	227	20.0239	241	23.0038	0.870462	-0.200147	0.333118
AT1G12260.1	1871	NAC 007	15	0.693756	10	0.536181	1.29388	0.371709	0.739872	16	0.792816	10	0.536181	1.47863	0.564266	0.576777
AT1G12270.1	1949	stress-inducible protein, putative	356	15.8062	249	12.8166	1.23326	0.302478	0.0513281	341	16.2207	249	12.8166	1.2656	0.33982	0.0276567
AT1G12280.1	2685	LRR and NB-ARC domains-containing disease resistance protein	104	3.3518	111	4.14729	0.808192	-0.30723	0.301191	140	4.83404	111	4.14729	1.16559	0.221061	0.463624
AT1G12290.1	2889	Disease resistance protein (CC-NBS-LRR class) family	135	4.04367	75	2.60435	1.55266	0.634743	0.0122836	113	3.62624	75	2.60435	1.39238	0.477554	0.10358
AT1G12294.1	168	MIR472a; miRNA	NA	#VALUE!	NA	#VALUE!	#VALUE!	#VALUE!	NA	1	0.551845	0	#VALUE!	#VALUE!	#VALUE!	NA
AT1G12300.1	3059	Tetratricopeptide repeat (TPR)-like superfamily protein	37	1.04667	27	0.885461	1.18207	0.241312	0.726157	28	0.848603	27	0.885461	0.958374	-0.0613387	0.958589
AT1G12310.1	892	Calcium-binding EF-hand family protein	255	24.738	251	28.2289	0.876336	-0.190444	0.330607	235	24.4247	251	28.2289	0.865237	-0.208833	0.294964
AT1G12320.1	841	Protein of unknown function (DUF1442)	120	12.3474	79	9.42359	1.31026	0.389856	0.185356	130	14.3309	79	9.42359	1.52075	0.604781	0.0193591
AT1G12330.1	1655	unknown protein; INVOLVED IN: biological_process unknown; LOCATED IN: chloroplast; EXPRESSED IN: 21 plant structures; EXPRESSED DURING: 12 growth stages; BEST Arabidopsis thaliana protein match is: unknown protein (TAIR:AT5G12900.1); Has 249 Blast hits to 249 proteins in 27 species: Archae - 0; Bacteria - 0; Metazoa - 7; Fungi - 14; Plants - 217; Viruses - 0; Other Eukaryotes - 11 (source: NCBI B…	166	8.6796	112	6.78899	1.27848	0.354431	0.146723	129	7.22633	112	6.78899	1.06442	0.0900663	0.814135
AT1G12340.1	668	Cornichon family protein	17	2.20223	11	1.65197	1.33309	0.414778	0.683346	9	1.24909	11	1.65197	0.75612	-0.403313	0.754596
AT1G12350.1	1279	4-phospho-panto-thenoylcysteine synthetase	110	7.44238	104	8.15733	0.912355	-0.132333	0.72434	104	7.53857	104	8.15733	0.924147	-0.113806	0.781038
AT1G12360.1	2557	Sec1/munc18-like (SM) proteins superfamily	631	21.3544	483	18.9497	1.1269	0.172363	0.158435	642	23.2772	483	18.9497	1.22837	0.296744	0.00536511
AT1G12370.2	1726	photolyase 1	76	3.81033	75	4.35919	0.874091	-0.194145	0.649155	90	4.83424	75	4.35919	1.10898	0.149228	0.737451
AT1G12380.1	2871	unknown protein; BEST Arabidopsis thaliana protein match is: unknown protein (TAIR:AT1G62870.1); Has 173 Blast hits to 170 proteins in 34 species: Archae - 0; Bacteria - 4; Metazoa - 25; Fungi - 8; Plants - 123; Viruses - 7; Other Eukaryotes - 6 (source: NCBI BLink).	187	5.63635	140	4.89193	1.15217	0.204358	0.425992	148	4.77919	140	4.89193	0.976955	-0.0336357	0.943057
AT1G12390.1	954	Cornichon family protein	123	11.157	123	12.9343	0.86259	-0.213253	0.47666	132	12.8278	123	12.9343	0.991767	-0.0119265	0.986044
AT1G12400.1	607	Nucleotide excision repair, TFIIH, subunit TTDA	76	10.8346	78	12.8911	0.840472	-0.250728	0.517505	94	14.3571	78	12.8911	1.11372	0.155381	0.715495
AT1G12410.1	1079	CLP protease proteolytic subunit 2	816	65.4423	731	67.9644	0.962891	-0.0545557	0.688725	798	68.5658	731	67.9644	1.00885	0.0127113	0.954204
AT1G12411.1	162	unknown protein; Has 30201 Blast hits to 17322 proteins in 780 species: Archae - 12; Bacteria - 1396; Metazoa - 17338; Fungi - 3422; Plants - 5037; Viruses - 0; Other Eukaryotes - 2996 (source: NCBI BLink).	NA	#VALUE!	NA	#VALUE!	#VALUE!	#VALUE!	NA	NA	#VALUE!	NA	#VALUE!	#VALUE!	#VALUE!	NA
AT1G12420.1	1858	ACT domain repeat 8	122	5.68203	112	6.04725	0.939607	-0.089871	0.814564	122	6.08752	112	6.04725	1.00666	0.00957633	0.978976
AT1G12423.1	120	unknown protein; Has 30201 Blast hits to 17322 proteins in 780 species: Archae - 12; Bacteria - 1396; Metazoa - 17338; Fungi - 3422; Plants - 5037; Viruses - 0; Other Eukaryotes - 2996 (source: NCBI BLink).	NA	#VALUE!	NA	#VALUE!	#VALUE!	#VALUE!	NA	NA	#VALUE!	NA	#VALUE!	#VALUE!	#VALUE!	NA
AT1G12430.2	3224	armadillo repeat kinesin 3	306	8.21327	234	7.28125	1.128	0.17377	0.37211	287	8.25302	234	7.28125	1.13346	0.180736	0.365937
AT1G12440.1	969	A20/AN1-like zinc finger family protein	304	27.1481	292	30.2304	0.898039	-0.155151	0.406707	325	31.0947	292	30.2304	1.02859	0.0406653	0.872213
AT1G12450.1	1285	SNARE associated Golgi protein family	31	2.0876	40	3.12279	0.668507	-0.580985	0.25094	32	2.30873	40	3.12279	0.739317	-0.435734	0.432415
AT1G12451.1	183	unknown protein; Has 30201 Blast hits to 17322 proteins in 780 species: Archae - 12; Bacteria - 1396; Metazoa - 17338; Fungi - 3422; Plants - 5037; Viruses - 0; Other Eukaryotes - 2996 (source: NCBI BLink).	NA	#VALUE!	NA	#VALUE!	#VALUE!	#VALUE!	NA	NA	#VALUE!	NA	#VALUE!	#VALUE!	#VALUE!	NA
AT1G12460.1	3289	Leucine-rich repeat protein kinase family protein	61	1.60493	69	2.1046	0.762579	-0.391041	0.307243	60	1.69127	69	2.1046	0.803606	-0.31544	0.448206
AT1G12470.1	3236	zinc ion binding	415	11.0976	297	9.20732	1.2053	0.269395	0.0619666	446	12.7777	297	9.20732	1.38778	0.472775	0.000150455
AT1G12480.1	1881	C4-dicarboxylate transporter/malic acid transport protein	52	2.39224	31	1.65332	1.44692	0.53299	0.265317	66	3.25298	31	1.65332	1.96754	0.976392	0.010166
AT1G12490.1	1059	F-box associated ubiquitination effector family protein	1	0.0817135	0	0	#VALUE!	#VALUE!	NA	NA	#VALUE!	NA	0	#VALUE!	#VALUE!	NA
AT1G12500.1	1565	Nucleotide-sugar transporter family protein	303	16.754	269	17.2434	0.971616	-0.0415418	0.875169	270	15.9947	269	17.2434	0.927582	-0.108453	0.628354
AT1G12510.1	74	pre-tRNA	NA	#VALUE!	NA	#VALUE!	#VALUE!	#VALUE!	NA	NA	#VALUE!	NA	#VALUE!	#VALUE!	#VALUE!	NA
AT1G12520.1	1160	copper chaperone for SOD1	259	19.3211	163	14.0966	1.37062	0.454827	0.00992771	150	11.9884	163	14.0966	0.850442	-0.233716	0.363315
AT1G12530.1	734	unknown protein; BEST Arabidopsis thaliana protein match is: unknown protein (TAIR:AT1G56420.1); Has 54 Blast hits to 53 proteins in 13 species: Archae - 0; Bacteria - 0; Metazoa - 0; Fungi - 0; Plants - 54; Viruses - 0; Other Eukaryotes - 0 (source: NCBI BLink).	114	13.44	110	15.0343	0.893957	-0.161723	0.642524	121	15.2832	110	15.0343	1.01656	0.0236974	0.972319
AT1G12540.1	1000	basic helix-loop-helix (bHLH) DNA-binding superfamily protein	NA	#VALUE!	NA	#VALUE!	#VALUE!	#VALUE!	NA	NA	#VALUE!	NA	#VALUE!	#VALUE!	#VALUE!	NA
AT1G12550.1	1177	D-isomer specific 2-hydroxyacid dehydrogenase family protein	47	3.4555	56	4.77306	0.723959	-0.46602	0.271549	62	4.88362	56	4.77306	1.02316	0.0330353	0.970468
AT1G12560.1	1033	expansin A7	NA	#VALUE!	NA	#VALUE!	#VALUE!	#VALUE!	NA	NA	#VALUE!	NA	#VALUE!	#VALUE!	#VALUE!	NA
AT1G12570.1	2027	Glucose-methanol-choline (GMC) oxidoreductase family protein	113	4.82408	110	5.44408	0.886115	-0.174434	0.609172	93	4.25359	110	5.44408	0.781324	-0.356007	0.235991
AT1G12580.1	1972	phosphoenolpyruvate carboxylase-related kinase 1	480	21.0632	419	21.3153	0.98817	-0.0171693	0.941439	487	22.8954	419	21.3153	1.07413	0.103165	0.529426
AT1G12590.1	72	pre-tRNA	NA	#VALUE!	NA	#VALUE!	#VALUE!	#VALUE!	NA	NA	#VALUE!	NA	#VALUE!	#VALUE!	#VALUE!	NA
AT1G12600.1	1279	UDP-N-acetylglucosamine (UAA) transporter family	2	0.135316	1	0.0784359	1.72518	0.786747	0.82015	2	0.144973	1	0.0784359	1.84829	0.886194	0.801103
AT1G12610.1	1074	Integrase-type DNA-binding superfamily protein	1	0.0805722	1	0.0934073	0.86259	-0.213253	0.960504	0	0	1	0.0934073	#VALUE!	#VALUE!	NA
AT1G12620.1	2407	Pentatricopeptide repeat (PPR) superfamily protein	51	1.83351	32	1.3337	1.37475	0.459172	0.354442	42	1.61771	32	1.3337	1.21294	0.278511	0.654161
AT1G12630.1	587	Integrase-type DNA-binding superfamily protein	2	0.294837	0	0	#VALUE!	#VALUE!	NA	NA	#VALUE!	NA	0	#VALUE!	#VALUE!	NA
AT1G12640.1	1795	MBOAT (membrane bound O-acyl transferase) family protein	234	11.2808	291	16.2635	0.693629	-0.527764	0.000353172	357	18.4387	291	16.2635	1.13375	0.181099	0.295674
AT1G12650.1	1203	unknown protein; CONTAINS InterPro DOMAIN/s: Protein of unknown function DUF947 (InterPro:IPR009292); Has 700 Blast hits to 631 proteins in 192 species: Archae - 0; Bacteria - 32; Metazoa - 138; Fungi - 168; Plants - 60; Viruses - 0; Other Eukaryotes - 302 (source: NCBI BLink).	151	10.8618	102	8.50589	1.27697	0.352726	0.174475	124	9.55613	102	8.50589	1.12347	0.167965	0.628699
AT1G12660.1	414	Predicted to encode a PR (pathogenesis-related) protein. Belongs to the plant thionin (PR-13) family with the following members: At1g66100, At5g36910, At1g72260, At2g15010, At1g12663, At1g12660.	NA	#VALUE!	NA	#VALUE!	#VALUE!	#VALUE!	NA	NA	#VALUE!	NA	#VALUE!	#VALUE!	#VALUE!	NA
AT1G12663.1	348	Predicted to encode a PR (pathogenesis-related) protein. Belongs to the plant thionin (PR-13) family with the following members: At1g66100, At5g36910, At1g72260, At2g15010, At1g12663, At1g12660.	NA	#VALUE!	NA	#VALUE!	#VALUE!	#VALUE!	NA	NA	#VALUE!	NA	#VALUE!	#VALUE!	#VALUE!	NA
AT1G12665.1	519	Encodes a Plant thionin family protein	NA	#VALUE!	NA	#VALUE!	#VALUE!	#VALUE!	NA	NA	#VALUE!	NA	#VALUE!	#VALUE!	#VALUE!	NA
AT1G12667.1	347	Encodes a Plant thionin family protein	NA	#VALUE!	NA	#VALUE!	#VALUE!	#VALUE!	NA	NA	#VALUE!	NA	#VALUE!	#VALUE!	#VALUE!	NA
AT1G12669.1	391	Encodes a Plant thionin family protein [pseudogene]	NA	#VALUE!	NA	#VALUE!	#VALUE!	#VALUE!	NA	NA	#VALUE!	NA	#VALUE!	#VALUE!	#VALUE!	NA
AT1G12670.1	305	Encodes a Plant thionin family protein [pseudogene]	0	0	2	0.657833	#VALUE!	#VALUE!	NA	0	0	2	0.657833	#VALUE!	#VALUE!	NA
AT1G12672.2	600	unknown protein; LOCATED IN: endomembrane system; BEST Arabidopsis thaliana protein match is: unknown protein (TAIR:AT1G12663.1).	0	0	1	0.167199	#VALUE!	#VALUE!	NA	1	0.154517	1	0.167199	0.924147	-0.113806	0.983712
AT1G12680.1	1933	phosphoenolpyruvate carboxylase-related kinase 2	202	9.04293	163	8.45943	1.06898	0.0962299	0.740149	266	12.7578	163	8.45943	1.50812	0.592748	0.000378154
AT1G12700.1	2480	ATP binding;nucleic acid binding;helicases	24	0.837431	21	0.849479	0.985817	-0.0206084	0.980223	15	0.560745	21	0.849479	0.660105	-0.599233	0.449756
AT1G12710.1	1274	phloem protein 2-A12	30	2.03771	33	2.59854	0.784173	-0.350757	0.577335	38	2.76529	33	2.59854	1.06417	0.0897273	0.914714
AT1G12720.1	2159	transposable element gene	NA	#VALUE!	NA	#VALUE!	#VALUE!	#VALUE!	NA	NA	#VALUE!	NA	#VALUE!	#VALUE!	#VALUE!	NA
AT1G12725.1	507	transposable element gene	NA	#VALUE!	NA	#VALUE!	#VALUE!	#VALUE!	NA	NA	#VALUE!	NA	#VALUE!	#VALUE!	#VALUE!	NA
AT1G12730.1	1720	GPI transamidase subunit PIG-U	17	0.855283	24	1.39981	0.611001	-0.710753	0.29938	30	1.61703	24	1.39981	1.15518	0.208122	0.799021
AT1G12740.2	1905	cytochrome P450, family 87, subfamily A, polypeptide 2	NA	#VALUE!	NA	#VALUE!	#VALUE!	#VALUE!	NA	1	0.0486666	0	#VALUE!	#VALUE!	#VALUE!	NA
AT1G12750.1	1354	RHOMBOID-like protein 6	71	4.53763	54	4.00092	1.13415	0.181606	0.706371	75	5.13534	54	4.00092	1.28354	0.360125	0.373965
AT1G12760.1	1812	Zinc finger, C3HC4 type (RING finger) family protein	495	23.6394	546	30.2287	0.782018	-0.354726	0.000801975	580	29.6754	546	30.2287	0.981694	-0.0266541	0.892566
AT1G12770.1	2069	P-loop containing nucleoside triphosphate hydrolases superfamily protein	263	10.9998	232	11.249	0.97785	-0.0323155	0.915349	292	13.0842	232	11.249	1.16315	0.218037	0.247474
AT1G12775.1	2024	Pentatricopeptide repeat (PPR) superfamily protein	21	0.897839	17	0.842604	1.06555	0.0916011	0.939316	28	1.28255	17	0.842604	1.52212	0.606086	0.382951
AT1G12780.1	1462	UDP-D-glucose/UDP-D-galactose 4-epimerase 1	185	10.95	215	14.7529	0.742228	-0.430065	0.0181981	203	12.8729	215	14.7529	0.872566	-0.196663	0.381059
AT1G12790.1	1172	CONTAINS InterPro DOMAIN/s: RuvA domain 2-like (InterPro:IPR010994); Has 29 Blast hits to 29 proteins in 9 species: Archae - 0; Bacteria - 2; Metazoa - 0; Fungi - 0; Plants - 27; Viruses - 0; Other Eukaryotes - 0 (source: NCBI BLink).	15	1.10752	14	1.19836	0.924203	-0.113718	0.932591	20	1.58208	14	1.19836	1.32021	0.400767	0.665582
AT1G12800.1	2673	Nucleic acid-binding, OB-fold-like protein	1272	41.1792	869	32.6142	1.26262	0.336417	1.76363e-06	1130	39.1927	869	32.6142	1.20171	0.265089	0.000560811
AT1G12805.1	523	nucleotide binding	3	0.496374	1	0.191815	2.58777	1.37171	0.617799	5	0.886328	1	0.191815	4.62073	2.20812	0.28666
AT1G12810.2	849	proline-rich family protein	282	28.7429	255	30.1313	0.953923	-0.0680555	0.778367	364	39.7484	255	30.1313	1.31917	0.399635	0.00559374
AT1G12820.1	2229	auxin signaling F-box 3	777	30.1648	650	29.2542	1.03113	0.0442214	0.770503	830	34.5219	650	29.2542	1.18006	0.238866	0.0116006
AT1G12830.1	921	unknown protein; FUNCTIONS IN: molecular_function unknown; INVOLVED IN: biological_process unknown; LOCATED IN: cellular_component unknown; EXPRESSED IN: 23 plant structures; EXPRESSED DURING: 13 growth stages; Has 39778 Blast hits to 22088 proteins in 1060 species: Archae - 152; Bacteria - 6161; Metazoa - 14109; Fungi - 6144; Plants - 2156; Viruses - 601; Other Eukaryotes - 10455 (source: NCBI B…	212	19.9189	205	22.3295	0.892044	-0.164813	0.475553	222	22.347	205	22.3295	1.00078	0.00112968	0.997474
AT1G12840.1	1491	vacuolar ATP synthase subunit C (VATC) / V-ATPase C subunit / vacuolar proton pump C subunit (DET3)	920	53.3949	973	65.4667	0.815604	-0.294059	0.000125739	1144	71.1336	973	65.4667	1.08656	0.119769	0.187623
AT1G12845.1	578	unknown protein; FUNCTIONS IN: molecular_function unknown; INVOLVED IN: biological_process unknown; LOCATED IN: endomembrane system; EXPRESSED IN: 22 plant structures; EXPRESSED DURING: 13 growth stages; Has 8 Blast hits to 8 proteins in 4 species: Archae - 0; Bacteria - 0; Metazoa - 0; Fungi - 0; Plants - 8; Viruses - 0; Other Eukaryotes - 0 (source: NCBI BLink).	13	1.94628	11	1.90919	1.01942	0.0277546	0.980373	15	2.40597	11	1.90919	1.2602	0.333653	0.774185
AT1G12850.1	1568	Phosphoglycerate mutase family protein	308	16.9979	275	17.5943	0.966101	-0.0497547	0.839225	331	19.5708	275	17.5943	1.11234	0.153594	0.420325
AT1G12855.1	1452	F-box family protein	0	0	2	0.138181	#VALUE!	#VALUE!	NA	0	0	2	0.138181	#VALUE!	#VALUE!	NA
AT1G12860.1	1976	basic helix-loop-helix (bHLH) DNA-binding superfamily protein	208	9.1089	175	8.88457	1.02525	0.0359751	0.918267	206	9.6651	175	8.88457	1.08785	0.121483	0.655915
AT1G12870.1	1251	F-box and associated interaction domains-containing protein	NA	#VALUE!	NA	#VALUE!	#VALUE!	#VALUE!	NA	NA	#VALUE!	NA	#VALUE!	#VALUE!	#VALUE!	NA
AT1G12880.1	1002	nudix hydrolase homolog 12	35	3.02266	27	2.70322	1.11817	0.161142	0.827325	50	4.62624	27	2.70322	1.71138	0.775163	0.0926864
AT1G12890.1	660	Integrase-type DNA-binding superfamily protein	1	0.131113	0	0	#VALUE!	#VALUE!	NA	NA	#VALUE!	NA	0	#VALUE!	#VALUE!	NA
AT1G12900.1	1501	glyceraldehyde 3-phosphate dehydrogenase A subunit 2	4910	283.068	5788	386.842	0.731741	-0.450595	2.11143e-56	5027	310.495	5788	386.842	0.802641	-0.317173	3.54544e-28
AT1G12910.1	1395	Transducin/WD40 repeat-like superfamily protein	114	7.07164	130	9.34877	0.756425	-0.402731	0.112299	193	12.8265	130	9.34877	1.372	0.456283	0.0297665
AT1G12920.1	1656	eukaryotic release factor 1-2	683	35.6903	495	29.9868	1.1902	0.251204	0.0186154	603	33.7585	495	29.9868	1.12578	0.170923	0.171873
AT1G12930.1	3341	ARM repeat superfamily protein	237	6.13849	204	6.12546	1.00213	0.00306445	0.989899	252	6.99279	204	6.12546	1.14159	0.191048	0.372991
AT1G12935.1	429	transposable element gene	NA	#VALUE!	NA	#VALUE!	#VALUE!	#VALUE!	NA	NA	#VALUE!	NA	#VALUE!	#VALUE!	#VALUE!	NA
AT1G12938.1	171	unknown protein; Has 30201 Blast hits to 17322 proteins in 780 species: Archae - 12; Bacteria - 1396; Metazoa - 17338; Fungi - 3422; Plants - 5037; Viruses - 0; Other Eukaryotes - 2996 (source: NCBI BLink).	NA	#VALUE!	NA	#VALUE!	#VALUE!	#VALUE!	NA	NA	#VALUE!	NA	#VALUE!	#VALUE!	#VALUE!	NA
AT1G12940.1	1762	nitrate transporter2.5	8	0.392892	18	1.02483	0.383373	-1.38318	0.0806355	13	0.684012	18	1.02483	0.667439	-0.583291	0.508756
AT1G12950.1	1824	root hair specific 2	0	0	1	0.0549997	#VALUE!	#VALUE!	NA	2	0.101656	1	0.0549997	1.84829	0.886194	0.801103
AT1G12960.1	315	Ribosomal protein L18e/L15 superfamily protein	NA	#VALUE!	NA	#VALUE!	#VALUE!	#VALUE!	NA	NA	#VALUE!	NA	#VALUE!	#VALUE!	#VALUE!	NA
AT1G12970.1	1639	plant intracellular ras group-related LRR 3	58	3.06224	71	4.34575	0.704651	-0.50502	0.159013	56	3.16764	71	4.34575	0.728905	-0.456198	0.22896
AT1G12980.1	1248	Integrase-type DNA-binding superfamily protein	NA	#VALUE!	NA	#VALUE!	#VALUE!	#VALUE!	NA	2	0.148574	0	#VALUE!	#VALUE!	#VALUE!	NA
AT1G12990.1	2035	beta-1,4-N-acetylglucosaminyltransferase family protein	400	17.0092	399	19.6695	0.864752	-0.209642	0.140546	489	22.2777	399	19.6695	1.1326	0.17964	0.205019
AT1G13000.1	1901	Protein of unknown function (DUF707)	186	8.46682	155	8.17965	1.03511	0.0497809	0.886485	224	10.9243	155	8.17965	1.33554	0.417424	0.031403
AT1G13010.1	73	pre-tRNA	NA	#VALUE!	NA	#VALUE!	#VALUE!	#VALUE!	NA	NA	#VALUE!	NA	#VALUE!	#VALUE!	#VALUE!	NA
AT1G13020.1	2197	eukaryotic initiation factor 4B2	477	18.7879	382	17.4429	1.07711	0.107163	0.514025	492	20.7616	382	17.4429	1.19026	0.25128	0.0538948
AT1G13030.1	2196	sphere organelles protein-related	71	2.79779	63	2.87802	0.972125	-0.0407863	0.948121	73	3.08189	63	2.87802	1.07084	0.0987386	0.850938
AT1G13040.1	1554	Pentatricopeptide repeat (PPR-like) superfamily protein	15	0.835276	6	0.387334	2.15647	1.10867	0.25776	17	1.0142	6	0.387334	2.61842	1.38869	0.121238
AT1G13050.1	1361	unknown protein; BEST Arabidopsis thaliana protein match is: unknown protein (TAIR:AT3G26350.1); Has 538 Blast hits to 510 proteins in 88 species: Archae - 0; Bacteria - 23; Metazoa - 81; Fungi - 36; Plants - 361; Viruses - 8; Other Eukaryotes - 29 (source: NCBI BLink).	16	1.01731	7	0.515971	1.97163	0.979392	0.300978	9	0.613071	7	0.515971	1.18819	0.248764	0.874824
AT1G13060.2	1280	20S proteasome beta subunit E1	683	46.1743	690	54.0785	0.853839	-0.227964	0.0207676	845	61.203	690	54.0785	1.13174	0.178549	0.073929
AT1G13070.1	1623	putative cytochrome P450	NA	#VALUE!	NA	#VALUE!	#VALUE!	#VALUE!	NA	NA	#VALUE!	NA	#VALUE!	#VALUE!	#VALUE!	NA
AT1G13080.1	1667	cytochrome P450, family 71, subfamily B, polypeptide 2	564	29.2774	539	32.4368	0.902599	-0.147844	0.246179	732	40.7101	539	32.4368	1.25506	0.327752	0.000711447
AT1G13090.1	1656	cytochrome P450, family 71, subfamily B, polypeptide 28	651	34.0181	734	44.4653	0.765049	-0.386376	1.07269e-05	872	48.8183	734	44.4653	1.0979	0.134742	0.199531
AT1G13100.1	1532	cytochrome P450, family 71, subfamily B, polypeptide 29	46	2.5983	72	4.71475	0.551099	-0.859617	0.00990404	68	4.11506	72	4.71475	0.872805	-0.196268	0.665236
AT1G13110.1	1743	cytochrome P450, family 71 subfamily B, polypeptide 7	504	25.022	593	34.1305	0.733129	-0.447862	5.10985e-06	551	29.3076	593	34.1305	0.858693	-0.219786	0.0525314
AT1G13120.1	2427		144	5.13431	113	4.67083	1.09923	0.136493	0.681619	143	5.46251	113	4.67083	1.1695	0.225886	0.443996
AT1G13130.1	1786	Cellulase (glycosyl hydrolase family 5) protein	15	0.726774	5	0.28085	2.58777	1.37171	0.160035	2	0.103819	5	0.28085	0.369659	-1.43573	0.443263
AT1G13140.1	1835	cytochrome P450, family 86, subfamily C, polypeptide 3	16	0.754525	11	0.60137	1.25468	0.327315	0.767124	3	0.151569	11	0.60137	0.25204	-1.98828	0.0870913
AT1G13145.1	475	pseudogene of unknown protein	1	0.182178	6	1.26719	0.143765	-2.79822	0.118493	2	0.390358	6	1.26719	0.308049	-1.69877	0.313158
AT1G13150.1	1822	cytochrome P450, family 86, subfamily C, polypeptide 4	8	0.379954	4	0.22024	1.72518	0.786747	0.602233	5	0.254418	4	0.22024	1.15518	0.208122	0.936734
AT1G13160.1	2654	ARM repeat superfamily protein	217	7.07536	164	6.19909	1.14135	0.190746	0.420208	152	5.30969	164	6.19909	0.856526	-0.223431	0.38843
AT1G13170.2	3116	OSBP(oxysterol binding protein)-related protein 1D	137	3.80463	110	3.54144	1.07432	0.103419	0.77481	123	3.6596	110	3.54144	1.03336	0.0473487	0.920273
AT1G13180.1	1915	Actin-like ATPase superfamily protein	59	2.66608	58	3.0384	0.877462	-0.188591	0.702147	78	3.77617	58	3.0384	1.24282	0.313615	0.439772
AT1G13190.1	2179	RNA-binding (RRM/RBD/RNP motifs) family protein	425	16.878	362	16.6662	1.01271	0.0182197	0.942168	399	16.9763	362	16.6662	1.0186	0.026593	0.918111
AT1G13195.1	1224	RING/U-box superfamily protein	62	4.38329	66	5.40938	0.810312	-0.303451	0.461912	75	5.68076	66	5.40938	1.05017	0.0706185	0.903016
AT1G13200.1	1308	F-box and associated interaction domains-containing protein	NA	#VALUE!	NA	#VALUE!	#VALUE!	#VALUE!	NA	NA	#VALUE!	NA	#VALUE!	#VALUE!	#VALUE!	NA
AT1G13210.1	4065	autoinhibited Ca2+/ATPase II	480	10.2181	336	8.29209	1.23227	0.30132	0.0190589	434	9.89818	336	8.29209	1.19369	0.255428	0.0697331
AT1G13220.2	3600	nuclear matrix constituent protein-related	129	3.10082	81	2.25719	1.37375	0.458124	0.0939951	89	2.292	81	2.25719	1.01542	0.0220773	0.97896
AT1G13230.1	1428	Leucine-rich repeat (LRR) family protein	2	0.121197	1	0.0702517	1.72518	0.786747	0.82015	2	0.129846	1	0.0702517	1.84829	0.886194	0.801103
AT1G13240.1	74	pre-tRNA	NA	#VALUE!	NA	#VALUE!	#VALUE!	#VALUE!	NA	NA	#VALUE!	NA	#VALUE!	#VALUE!	#VALUE!	NA
AT1G13245.1	579	ROTUNDIFOLIA like 17	197	29.4427	220	38.1179	0.77241	-0.372561	0.0430538	177	28.3414	220	38.1179	0.743518	-0.42756	0.0215872
AT1G13250.1	1441	galacturonosyltransferase-like 3	127	7.62657	112	7.79721	0.978115	-0.0319237	0.945125	141	9.07155	112	7.79721	1.16343	0.21839	0.468771
AT1G13260.1	1575	related to ABI3/VP1 1	560	30.7678	484	30.8283	0.998038	-0.00283368	0.9866	558	32.8458	484	30.8283	1.06544	0.091452	0.554911
AT1G13270.1	1313	methionine aminopeptidase 1B	157	10.3472	132	10.0854	1.02596	0.0369732	0.929822	157	11.0856	132	10.0854	1.09917	0.136421	0.665788
AT1G13280.1	1258	allene oxide cyclase 4	432	29.7162	405	32.2968	0.920096	-0.120144	0.453172	448	33.0159	405	32.2968	1.02227	0.0317707	0.887175
AT1G13290.1	1215	C2H2-like zinc finger protein	1	0.0712219	0	0	#VALUE!	#VALUE!	NA	NA	#VALUE!	NA	0	#VALUE!	#VALUE!	NA
AT1G13300.1	1237	myb-like transcription factor family protein	2	0.13991	6	0.486594	0.28753	-1.79822	0.269989	3	0.224842	6	0.486594	0.462073	-1.11381	0.50635
AT1G13310.1	1406	Endosomal targeting BRO1-like domain-containing protein	7	0.430826	10	0.71351	0.603813	-0.727827	0.544294	11	0.725327	10	0.71351	1.01656	0.0236974	0.984495
AT1G13320.1	2070	protein phosphatase 2A subunit A3	603	25.2079	535	25.928	0.972227	-0.0406343	0.815646	657	29.4253	535	25.928	1.13489	0.182548	0.117901
AT1G13330.1	1020	Arabidopsis Hop2 homolog	11	0.933216	11	1.08188	0.86259	-0.213253	0.874173	13	1.1816	11	1.08188	1.09217	0.127202	0.935397
AT1G13340.1	1479	Regulator of Vps4 activity in the MVB pathway protein	337	19.7175	348	23.6046	0.835324	-0.259592	0.0795964	434	27.2049	348	23.6046	1.15253	0.204802	0.166199
AT1G13350.2	2535	Protein kinase superfamily protein	294	10.036	157	6.21308	1.6153	0.691798	1.11827e-05	245	8.96013	157	6.21308	1.44214	0.528211	0.00292295
AT1G13360.1	937	unknown protein; BEST Arabidopsis thaliana protein match is: unknown protein (TAIR:AT3G25870.1); Has 69 Blast hits to 69 proteins in 16 species: Archae - 0; Bacteria - 0; Metazoa - 6; Fungi - 0; Plants - 63; Viruses - 0; Other Eukaryotes - 0 (source: NCBI BLink).	376	34.7246	355	38.0079	0.913616	-0.13034	0.446477	419	41.4573	355	38.0079	1.09075	0.125325	0.465512
AT1G13370.1	648	Histone superfamily protein	5	0.667705	2	0.309628	2.15647	1.10867	0.577121	1	0.143071	2	0.309628	0.462073	-1.11381	0.743674
AT1G13380.1	775	Protein of unknown function (DUF1218)	180	20.0983	179	23.1706	0.867409	-0.205216	0.392141	173	20.6952	179	23.1706	0.89317	-0.162994	0.537157
AT1G13390.1	665	unknown protein; BEST Arabidopsis thaliana protein match is: unknown protein (TAIR:AT1G68490.1); Has 114 Blast hits to 114 proteins in 18 species: Archae - 0; Bacteria - 0; Metazoa - 0; Fungi - 0; Plants - 114; Viruses - 0; Other Eukaryotes - 0 (source: NCBI BLink).	130	16.9165	127	19.1588	0.882966	-0.17957	0.561447	141	19.6573	127	19.1588	1.02602	0.0370606	0.938014
AT1G13400.1	781	C2H2 and C2HC zinc fingers superfamily protein	2	0.221599	1	0.12845	1.72518	0.786747	0.82015	1	0.118707	1	0.12845	0.924147	-0.113806	0.983712
AT1G13410.1	1814	Tetratricopeptide repeat (TPR)-like superfamily protein	7	0.333926	9	0.497726	0.670903	-0.575824	0.664303	8	0.408864	9	0.497726	0.821464	-0.283731	0.850502
AT1G13420.1	1213	sulfotransferase 4B	10	0.713393	7	0.578925	1.23227	0.30132	0.833521	7	0.535012	7	0.578925	0.924147	-0.113806	0.963232
AT1G13430.1	1248	sulfotransferase 4C	5	0.346693	1	0.0803842	4.31295	2.10867	0.307046	5	0.371434	1	0.0803842	4.62073	2.20812	0.28666
AT1G13440.1	1439	glyceraldehyde-3-phosphate dehydrogenase C2	10449	628.353	9703	676.442	0.928909	-0.106391	3.11649e-06	12237	788.389	9703	676.442	1.16549	0.220941	1.20532e-27
AT1G13448.1	592	other RNA	3	0.43852	4	0.677834	0.646942	-0.628291	0.772083	8	1.25284	4	0.677834	1.84829	0.886194	0.549082
AT1G13450.1	1579	Homeodomain-like superfamily protein	207	11.3443	231	14.6763	0.77297	-0.371516	0.0377003	241	14.1502	231	14.6763	0.964153	-0.0526658	0.850184
AT1G13460.1	1870	Protein phosphatase 2A regulatory B subunit family protein	119	5.50674	90	4.82821	1.14054	0.189711	0.586333	139	6.89127	90	4.82821	1.42729	0.513282	0.0432892
AT1G13470.1	1272	Protein of unknown function (DUF1262)	963	65.5132	677	53.3933	1.22699	0.295127	0.000459695	1038	75.6548	677	53.3933	1.41693	0.502773	4.17092e-11
AT1G13480.1	1340	Protein of unknown function (DUF1262)	9	0.581202	3	0.224596	2.58777	1.37171	0.310088	8	0.553492	3	0.224596	2.46439	1.30123	0.372418
AT1G13485.1	174	unknown protein; FUNCTIONS IN: molecular_function unknown; INVOLVED IN: biological_process unknown; LOCATED IN: cellular_component unknown; Has 0 Blast hits to 0 proteins in 0 species (source: NCBI BLink).	NA	#VALUE!	NA	#VALUE!	#VALUE!	#VALUE!	NA	NA	#VALUE!	NA	#VALUE!	#VALUE!	#VALUE!	NA
AT1G13490.1	1092	Protein of unknown function (DUF1262)	NA	#VALUE!	NA	#VALUE!	#VALUE!	#VALUE!	NA	NA	#VALUE!	NA	#VALUE!	#VALUE!	#VALUE!	NA
AT1G13500.1	1161	Protein of unknown function (DUF1262)	NA	#VALUE!	NA	#VALUE!	#VALUE!	#VALUE!	NA	NA	#VALUE!	NA	#VALUE!	#VALUE!	#VALUE!	NA
AT1G13510.1	1533	Protein of unknown function (DUF1262)	1	0.0564479	0	0	#VALUE!	#VALUE!	NA	NA	#VALUE!	NA	0	#VALUE!	#VALUE!	NA
AT1G13520.1	1268	Protein of unknown function (DUF1262)	24	1.63788	39	3.08554	0.530824	-0.913693	0.0615926	42	3.07083	39	3.08554	0.995235	-0.00689088	0.992566
AT1G13530.1	1158	Protein of unknown function (DUF1262)	1	0.0747276	4	0.346527	0.215647	-2.21325	0.310577	6	0.480362	4	0.346527	1.38622	0.471156	0.798801
AT1G13540.1	1254	Protein of unknown function (DUF1262)	6	0.414041	4	0.319998	1.29388	0.371709	0.844957	10	0.739314	4	0.319998	2.31037	1.20812	0.338171
AT1G13550.1	1270	Protein of unknown function (DUF1262)	21	1.43089	18	1.42185	1.00635	0.00913896	0.991227	30	2.19	18	1.42185	1.54024	0.62316	0.346179
AT1G13560.1	1666	aminoalcoholphosphotransferase 1	474	24.6203	479	28.8434	0.853586	-0.228392	0.0662317	511	28.4362	479	28.8434	0.985885	-0.0205084	0.93384
AT1G13570.1	1614	F-box/RNI-like superfamily protein	53	2.84159	71	4.41306	0.643905	-0.63508	0.0670625	66	3.79111	71	4.41306	0.859066	-0.219159	0.619009
AT1G13580.2	1408	LAG1 longevity assurance homolog 3	25	1.53648	42	2.99248	0.513446	-0.961715	0.038542	35	2.30458	42	2.99248	0.770122	-0.37684	0.496861
AT1G13590.1	422	phytosulfokine 1 precursor	NA	#VALUE!	NA	#VALUE!	#VALUE!	#VALUE!	NA	NA	#VALUE!	NA	#VALUE!	#VALUE!	#VALUE!	NA
AT1G13600.1	683	basic leucine-zipper 58	23	2.91405	19	2.79073	1.04419	0.062381	0.952884	37	5.02235	19	2.79073	1.79965	0.84772	0.126745
AT1G13605.1	473	Encodes a defensin-like (DEFL) family protein.	NA	#VALUE!	NA	#VALUE!	#VALUE!	#VALUE!	NA	NA	#VALUE!	NA	#VALUE!	#VALUE!	#VALUE!	NA
AT1G13607.1	339	Defensin-like (DEFL) family protein	0	0	3	0.887783	#VALUE!	#VALUE!	NA	0	0	3	0.887783	#VALUE!	#VALUE!	NA
AT1G13608.1	237	Defensin-like (DEFL) family protein	1	0.365125	1	0.423289	0.86259	-0.213253	0.960504	2	0.782362	1	0.423289	1.84829	0.886194	0.801103
AT1G13609.1	380	Defensin-like (DEFL) family protein	29	6.60395	38	10.0319	0.658292	-0.6032	0.245446	17	4.14755	38	10.0319	0.413434	-1.27427	0.0124341
AT1G13610.1	1296	alpha/beta-Hydrolases superfamily protein	0	0	1	0.077407	#VALUE!	#VALUE!	NA	1	0.0715354	1	0.077407	0.924147	-0.113806	0.983712
AT1G13620.1	627	Encodes a root meristem growth factor (RGF). Belongs to a family of functionally redundant homologous peptides that are secreted, tyrosine-sulfated, and expressed mainly in the stem cell area and the innermost layer of central columella cells. RGFs are required for maintenance of the root stem cell niche and transit amplifying cell proliferation. Members of this family include: At5g60810 (RGF1), …	NA	#VALUE!	NA	#VALUE!	#VALUE!	#VALUE!	NA	NA	#VALUE!	NA	#VALUE!	#VALUE!	#VALUE!	NA
AT1G13630.1	2421	Tetratricopeptide repeat (TPR)-like superfamily protein	18	0.64338	11	0.455809	1.41151	0.49724	0.602	16	0.612705	11	0.455809	1.34421	0.426762	0.687575
AT1G13635.1	1004	DNA glycosylase superfamily protein	9	0.775708	42	4.19663	0.184841	-2.43565	2.69668e-06	16	1.47745	42	4.19663	0.352056	-1.50612	0.00185615
AT1G13640.1	2489	Phosphatidylinositol 3- and 4-kinase family protein	412	14.3239	333	13.4216	1.06723	0.0938687	0.619628	442	16.4636	333	13.4216	1.22665	0.294718	0.0286932
AT1G13650.2	1194	BEST Arabidopsis thaliana protein match is: 18S pre-ribosomal assembly protein gar2-related (TAIR:AT2G03810.4); Has 3688 Blast hits to 1629 proteins in 255 species: Archae - 22; Bacteria - 222; Metazoa - 684; Fungi - 292; Plants - 62; Viruses - 14; Other Eukaryotes - 2392 (source: NCBI BLink).	125	9.05931	118	9.91432	0.91376	-0.130112	0.704922	106	8.23053	118	9.91432	0.830166	-0.268529	0.381214
AT1G13660.1	2470	transposable element gene	NA	#VALUE!	NA	#VALUE!	#VALUE!	#VALUE!	NA	NA	#VALUE!	NA	#VALUE!	#VALUE!	#VALUE!	NA
AT1G13670.1	811	unknown protein; Has 22 Blast hits to 22 proteins in 7 species: Archae - 0; Bacteria - 0; Metazoa - 0; Fungi - 0; Plants - 22; Viruses - 0; Other Eukaryotes - 0 (source: NCBI BLink).	30	3.20103	10	1.23698	2.58777	1.37171	0.0289632	15	1.71473	10	1.23698	1.38622	0.471156	0.663298
AT1G13680.1	1180	PLC-like phosphodiesterases superfamily protein	1	0.0733344	0	0	#VALUE!	#VALUE!	NA	2	0.157135	0	0	#VALUE!	#VALUE!	NA
AT1G13690.1	856	ATPase E1	111	11.2212	99	11.6024	0.967146	-0.0481942	0.919377	99	10.7223	99	11.6024	0.924147	-0.113806	0.786247
AT1G13700.1	1018	6-phosphogluconolactonase 1	31	2.63514	18	1.77382	1.48557	0.571018	0.38613	32	2.91426	18	1.77382	1.64293	0.716269	0.248918
AT1G13710.1	1826	cytochrome P450, family 78, subfamily A, polypeptide 5	32	1.51649	33	1.813	0.836451	-0.257648	0.7024	29	1.47239	33	1.813	0.812129	-0.300219	0.657297
AT1G13720.1	72	pre-tRNA	NA	#VALUE!	NA	#VALUE!	#VALUE!	#VALUE!	NA	NA	#VALUE!	NA	#VALUE!	#VALUE!	#VALUE!	NA
AT1G13730.1	1773	Nuclear transport factor 2 (NTF2) family protein with RNA binding (RRM-RBD-RNP motifs) domain	225	10.9815	201	11.3729	0.965586	-0.050524	0.866161	200	10.458	201	11.3729	0.919549	-0.121002	0.646782
AT1G13740.1	1591	ABI five binding protein 2	62	3.37218	54	3.40494	0.990381	-0.0139447	0.977937	79	4.60345	54	3.40494	1.35199	0.435087	0.247714
AT1G13750.1	2082	Purple acid phosphatases superfamily protein	291	12.0949	326	15.708	0.76998	-0.377106	0.00862454	432	19.2366	326	15.708	1.22464	0.292353	0.0327484
AT1G13755.1	564	Defensin-like (DEFL) family protein	NA	#VALUE!	NA	#VALUE!	#VALUE!	#VALUE!	NA	NA	#VALUE!	NA	#VALUE!	#VALUE!	#VALUE!	NA
AT1G13760.1	561	unknown protein; FUNCTIONS IN: molecular_function unknown; INVOLVED IN: biological_process unknown; LOCATED IN: endomembrane system; Has 30201 Blast hits to 17322 proteins in 780 species: Archae - 12; Bacteria - 1396; Metazoa - 17338; Fungi - 3422; Plants - 5037; Viruses - 0; Other Eukaryotes - 2996 (source: NCBI BLink).	NA	#VALUE!	NA	#VALUE!	#VALUE!	#VALUE!	NA	NA	#VALUE!	NA	#VALUE!	#VALUE!	#VALUE!	NA
AT1G13770.1	1510	Protein of unknown function, DUF647	69	3.95423	66	4.38482	0.901798	-0.149123	0.75642	56	3.43825	66	4.38482	0.784125	-0.350845	0.403961
AT1G13780.1	1629	F-box/RNI-like/FBD-like domains-containing protein	27	1.43427	19	1.17009	1.22579	0.293707	0.715539	30	1.70737	19	1.17009	1.45918	0.545157	0.418785
AT1G13790.1	2407	XH/XS domain-containing protein	31	1.11449	12	0.500139	2.22836	1.15598	0.0599381	24	0.924403	12	0.500139	1.84829	0.886194	0.224863
AT1G13800.1	2652	Tetratricopeptide repeat (TPR)-like superfamily protein	6	0.19578	3	0.113484	1.72518	0.786747	0.663415	7	0.244709	3	0.113484	2.15634	1.10859	0.487677
AT1G13810.1	1189	Restriction endonuclease, type II-like superfamily protein	37	2.69283	28	2.36244	1.13985	0.188845	0.788095	29	2.26122	28	2.36244	0.957152	-0.06318	0.955012
AT1G13820.1	1286	alpha/beta-Hydrolases superfamily protein	334	22.4748	345	26.9131	0.835087	-0.260002	0.0806896	379	27.3228	345	26.9131	1.01522	0.0217954	0.941557
AT1G13830.1	832	Carbohydrate-binding X8 domain superfamily protein	90	9.36071	73	8.80207	1.06347	0.0887751	0.851267	118	13.1488	73	8.80207	1.49383	0.579012	0.0363373
AT1G13840.1	73	pre-tRNA	NA	#VALUE!	NA	#VALUE!	#VALUE!	#VALUE!	NA	NA	#VALUE!	NA	#VALUE!	#VALUE!	#VALUE!	NA
AT1G13850.1	73	pre-tRNA	NA	#VALUE!	NA	#VALUE!	#VALUE!	#VALUE!	NA	NA	#VALUE!	NA	#VALUE!	#VALUE!	#VALUE!	NA
AT1G13860.4	2629	QUASIMODO2 LIKE 1	85	2.79781	64	2.44216	1.14563	0.196137	0.649736	89	3.13853	64	2.44216	1.28514	0.361927	0.315562
AT1G13870.1	1148	calmodulin binding;purine nucleotide binding	96	7.23634	92	8.03954	0.900094	-0.151853	0.701149	117	9.44866	92	8.03954	1.17527	0.232997	0.488436
AT1G13880.1	1705	ELM2 domain-containing protein	253	12.8406	224	13.1798	0.974264	-0.0376148	0.900155	298	16.2038	224	13.1798	1.22945	0.298008	0.0849395
AT1G13890.1	792	soluble N-ethylmaleimide-sensitive factor adaptor protein 30	NA	#VALUE!	NA	#VALUE!	#VALUE!	#VALUE!	NA	NA	#VALUE!	NA	#VALUE!	#VALUE!	#VALUE!	NA
AT1G13900.1	2346	Purple acid phosphatases superfamily protein	200	7.3772	190	8.12477	0.907989	-0.139253	0.583035	217	8.57547	190	8.12477	1.05547	0.0778895	0.7929
AT1G13910.1	1341	Leucine-rich repeat (LRR) family protein	25	1.61325	17	1.27176	1.26851	0.34314	0.677448	32	2.21232	17	1.27176	1.73957	0.798731	0.192116
AT1G13920.1	1038	Remorin family protein	15	1.2505	17	1.643	0.761109	-0.393826	0.674708	15	1.33974	17	1.643	0.815424	-0.294378	0.778749
AT1G13930.1	684	Involved in response to salt stress. Knockout mutants are hypersensitive to salt stress.	1518	192.046	1718	251.972	0.762172	-0.391812	4.65474e-13	1971	267.151	1718	251.972	1.06024	0.0843917	0.229276
AT1G13940.1	3374	Plant protein of unknown function (DUF863)	162	4.15489	111	3.30037	1.25891	0.332181	0.185369	144	3.9568	111	3.30037	1.19889	0.261703	0.358963
AT1G13950.1	731	eukaryotic elongation factor 5A-1	55	6.51081	64	8.7831	0.741288	-0.431894	0.272963	79	10.0193	64	8.7831	1.14074	0.189975	0.675156
AT1G13960.1	1919	WRKY DNA-binding protein 4	287	12.9419	241	12.5987	1.02723	0.0387641	0.891854	322	15.5563	241	12.5987	1.23475	0.304221	0.0635696
AT1G13970.1	2050	Protein of unknown function (DUF1336)	27	1.13972	11	0.5383	2.11727	1.0822	0.107868	27	1.22106	11	0.5383	2.26836	1.18165	0.0762344
AT1G13980.1	4835	sec7 domain-containing protein	393	7.03373	337	6.99228	1.00593	0.00852726	0.96708	462	8.85874	337	6.99228	1.26693	0.341338	0.00745181
AT1G13990.3	1099	unknown protein; FUNCTIONS IN: molecular_function unknown; INVOLVED IN: biological_process unknown; LOCATED IN: chloroplast; EXPRESSED IN: 23 plant structures; EXPRESSED DURING: 13 growth stages; CONTAINS InterPro DOMAIN/s: Protein of unknown function DUF3110 (InterPro:IPR021503); Has 4 Blast hits to 4 proteins in 1 species: Archae - 0; Bacteria - 0; Metazoa - 0; Fungi - 0; Plants - 4; Viruses - …	444	34.9603	403	36.7869	0.950347	-0.0734736	0.6903	639	53.905	403	36.7869	1.46533	0.55123	3.58054e-08
AT1G14000.1	1805	VH1-interacting kinase	827	39.6477	746	41.4617	0.956249	-0.0645418	0.619244	997	51.2087	746	41.4617	1.23509	0.304612	0.000173934
AT1G14010.1	915	emp24/gp25L/p24 family/GOLD family protein	382	36.127	226	24.7784	1.45801	0.543996	6.93202e-05	317	32.1192	226	24.7784	1.29626	0.374354	0.0184892
AT1G14020.1	1974	O-fucosyltransferase family protein	110	4.82209	91	4.62466	1.04269	0.0603116	0.898624	83	3.89814	91	4.62466	0.842903	-0.246561	0.505904
AT1G14030.1	1713	Rubisco methyltransferase family protein	90	4.54647	111	6.50056	0.699397	-0.515816	0.0550765	88	4.76268	111	6.50056	0.732657	-0.44879	0.116097
AT1G14040.1	2442	EXS (ERD1/XPR1/SYG1) family protein	53	1.8781	49	2.01296	0.933005	-0.100043	0.872449	27	1.02505	49	2.01296	0.509224	-0.973628	0.0254475
AT1G14048.1	306	GCK domain-containing protein	NA	#VALUE!	NA	#VALUE!	#VALUE!	#VALUE!	NA	NA	#VALUE!	NA	#VALUE!	#VALUE!	#VALUE!	NA
AT1G14060.1	877	GCK domain-containing protein	73	7.20299	72	8.23603	0.87457	-0.193354	0.659452	63	6.65989	72	8.23603	0.808628	-0.306451	0.452268
AT1G14070.1	1530	fucosyltransferase 7	50	2.82793	33	2.16375	1.30695	0.386209	0.452316	32	1.93903	33	2.16375	0.896142	-0.1582	0.834408
AT1G14071.1	95	MIR830a; miRNA	NA	#VALUE!	NA	#VALUE!	#VALUE!	#VALUE!	NA	NA	#VALUE!	NA	#VALUE!	#VALUE!	#VALUE!	NA
AT1G14080.1	1808	fucosyltransferase 6	12	0.574344	11	0.610351	0.941007	-0.0877226	0.95011	14	0.717887	11	0.610351	1.17619	0.234117	0.850145
AT1G14090.1	3004	pseudogene, pentatricopeptide (PPR) repeat-containing protein, contains Pfam profile PF01535: PPR repeat; blastp match of 33% identity and 1.5e-16 P-value to GP	37	1.06584	23	0.768092	1.38764	0.472638	0.437913	18	0.555519	23	0.768092	0.723245	-0.467443	0.549318
AT1G14100.1	1551	fucosyltransferase 8	0	0	1	0.0646805	#VALUE!	#VALUE!	NA	2	0.119549	1	0.0646805	1.84829	0.886194	0.801103
AT1G14110.1	1425	fucosyltransferase 9	NA	#VALUE!	NA	#VALUE!	#VALUE!	#VALUE!	NA	NA	#VALUE!	NA	#VALUE!	#VALUE!	#VALUE!	NA
AT1G14120.1	1190	2-oxoglutarate (2OG) and Fe(II)-dependent oxygenase superfamily protein	16	1.16349	17	1.43314	0.811849	-0.300716	0.75747	17	1.32443	17	1.43314	0.924147	-0.113806	0.930631
AT1G14130.1	1400	2-oxoglutarate (2OG) and Fe(II)-dependent oxygenase superfamily protein	97	5.99561	102	7.30899	0.820306	-0.285766	0.37046	109	7.21813	102	7.30899	0.987569	-0.0180471	0.979973
AT1G14140.1	1153	Mitochondrial substrate carrier family protein	67	5.02846	54	4.6984	1.07025	0.0979482	0.861048	54	4.34201	54	4.6984	0.924147	-0.113806	0.848679
AT1G14150.1	724	PsbQ-like 2	534	63.8252	581	80.505	0.792811	-0.334952	0.00111038	556	71.1971	581	80.505	0.884381	-0.177259	0.142282
AT1G14160.1	919	Uncharacterised protein family (UPF0497)	NA	#VALUE!	NA	#VALUE!	#VALUE!	#VALUE!	NA	NA	#VALUE!	NA	#VALUE!	#VALUE!	#VALUE!	NA
AT1G14170.3	1852	RNA-binding KH domain-containing protein	67	3.13057	38	2.05839	1.52088	0.604908	0.127317	65	3.25386	38	2.05839	1.58078	0.660634	0.0965048
AT1G14180.1	1611	RING/U-box superfamily protein	40	2.14859	27	1.68133	1.27791	0.353787	0.563314	35	2.01418	27	1.68133	1.19797	0.260589	0.71377
AT1G14182.1	287	Encodes a member of a family of small, secreted, cysteine rich proteins with sequence similarity to SCR (S locus cysteine-rich protein).	NA	#VALUE!	NA	#VALUE!	#VALUE!	#VALUE!	NA	NA	#VALUE!	NA	#VALUE!	#VALUE!	#VALUE!	NA
AT1G14185.1	1733	Glucose-methanol-choline (GMC) oxidoreductase family protein	0	0	3	0.173663	#VALUE!	#VALUE!	NA	2	0.106994	3	0.173663	0.616098	-0.698769	0.796329
AT1G14190.1	1506	Glucose-methanol-choline (GMC) oxidoreductase family protein	6	0.344759	8	0.532906	0.646942	-0.628291	0.658413	8	0.492483	8	0.532906	0.924147	-0.113806	0.95915
AT1G14200.1	817	RING/U-box superfamily protein	101	10.6977	260	31.9254	0.335083	-1.57741	4.29582e-21	163	18.4966	260	31.9254	0.579369	-0.787446	7.82869e-07
AT1G14205.1	575	Ribosomal L18p/L5e family protein	23	3.46138	14	2.44256	1.41711	0.502954	0.536796	16	2.57975	14	2.44256	1.05617	0.078839	0.962949
AT1G14210.1	891	Ribonuclease T2 family protein	117	11.3631	62	6.9807	1.62779	0.702915	0.0103868	107	11.1335	62	6.9807	1.5949	0.673465	0.0196451
AT1G14220.1	687	Ribonuclease T2 family protein	NA	#VALUE!	NA	#VALUE!	#VALUE!	#VALUE!	NA	NA	#VALUE!	NA	#VALUE!	#VALUE!	#VALUE!	NA
AT1G14225.1	135	unknown protein; Has 30201 Blast hits to 17322 proteins in 780 species: Archae - 12; Bacteria - 1396; Metazoa - 17338; Fungi - 3422; Plants - 5037; Viruses - 0; Other Eukaryotes - 2996 (source: NCBI BLink).	NA	#VALUE!	NA	#VALUE!	#VALUE!	#VALUE!	NA	NA	#VALUE!	NA	#VALUE!	#VALUE!	#VALUE!	NA
AT1G14230.1	1846	GDA1/CD39 nucleoside phosphatase family protein	170	7.96905	142	7.71688	1.03268	0.0463904	0.900714	208	10.4462	142	7.71688	1.35368	0.436887	0.0303514
AT1G14240.1	1711	GDA1/CD39 nucleoside phosphatase family protein	2	0.101151	4	0.234528	0.431295	-1.21325	0.560585	9	0.487662	4	0.234528	2.07933	1.05612	0.436901
AT1G14250.1	1846	GDA1/CD39 nucleoside phosphatase family protein	18	0.843782	50	2.71721	0.310532	-1.68718	8.31085e-05	28	1.40622	50	2.71721	0.517522	-0.950307	0.0272747
AT1G14260.1	1378	RING/FYVE/PHD zinc finger superfamily protein	20	1.25594	9	0.655207	1.91687	0.93875	0.252678	14	0.941901	9	0.655207	1.43756	0.523624	0.636224
AT1G14270.1	1339	CAAX amino terminal protease family protein	274	17.7076	293	21.9519	0.806654	-0.309978	0.0514216	241	16.6864	293	21.9519	0.760134	-0.395674	0.0119721
AT1G14280.1	1523	phytochrome kinase substrate 2	423	24.0342	380	25.0305	0.960199	-0.0585952	0.772019	403	24.5319	380	25.0305	0.980082	-0.0290257	0.907583
AT1G14290.1	1216	sphingoid base hydroxylase 2	138	9.82053	114	9.40495	1.04419	0.062381	0.876304	124	9.45397	114	9.40495	1.00521	0.00750021	0.984547
AT1G14300.2	1517	ARM repeat superfamily protein	105	5.98954	97	6.41463	0.933731	-0.0989208	0.808066	93	5.6836	97	6.41463	0.886038	-0.17456	0.649516
AT1G14310.1	891	Haloacid dehalogenase-like hydrolase (HAD) superfamily protein	37	3.59347	60	6.75552	0.53193	-0.910691	0.0143809	49	5.09853	60	6.75552	0.75472	-0.405987	0.349533
AT1G14315.2	912	F-box and associated interaction domains-containing protein	NA	#VALUE!	NA	#VALUE!	#VALUE!	#VALUE!	NA	NA	#VALUE!	NA	#VALUE!	#VALUE!	#VALUE!	NA
AT1G14320.1	972	Ribosomal protein L16p/L10e family protein	2012	179.123	1834	189.286	0.946309	-0.0796168	0.242532	1917	182.845	1834	189.286	0.96597	-0.0499494	0.536912
AT1G14330.1	2134	Galactose oxidase/kelch repeat superfamily protein	114	4.62275	113	5.31214	0.870223	-0.200542	0.53485	117	5.08297	113	5.31214	0.95686	-0.0636203	0.87986
AT1G14340.1	1039	RNA-binding (RRM/RBD/RNP motifs) family protein	103	8.5785	123	11.8761	0.722331	-0.469267	0.0667729	156	13.9199	123	11.8761	1.17209	0.229082	0.41371
AT1G14345.1	835	NAD(P)-linked oxidoreductase superfamily protein	436	45.1845	464	55.7464	0.810537	-0.30305	0.0113431	443	49.1862	464	55.7464	0.882321	-0.180624	0.194139
AT1G14350.1	2004	Duplicated homeodomain-like superfamily protein	216	9.32708	131	6.55781	1.42229	0.508211	0.0089618	169	7.81835	131	6.55781	1.19222	0.25365	0.326079
AT1G14360.1	1388	UDP-galactose transporter 3	379	23.6287	289	20.8878	1.13122	0.177875	0.291559	428	28.5878	289	20.8878	1.36863	0.452735	0.000425847
AT1G14370.1	1743	protein kinase 2A	235	11.667	268	15.4249	0.756375	-0.402826	0.012068	256	13.6166	268	15.4249	0.882767	-0.179895	0.365561
AT1G14380.1	2436	IQ-domain 28	169	6.00342	131	5.39485	1.11281	0.154203	0.600077	139	5.2901	131	5.39485	0.980583	-0.028288	0.957866
AT1G14390.1	2244	Leucine-rich repeat protein kinase family protein	5	0.192813	6	0.268234	0.718825	-0.476288	0.779047	5	0.206573	6	0.268234	0.770122	-0.37684	0.839057
AT1G14400.1	995	ubiquitin carrier protein 1	663	57.6607	780	78.6424	0.733201	-0.447719	9.4293e-08	840	78.2677	780	78.6424	0.995235	-0.00689088	0.977404
AT1G14410.1	1115	ssDNA-binding transcriptional regulator	148	11.4862	137	12.3262	0.931849	-0.101832	0.759651	161	13.3868	137	12.3262	1.08604	0.119079	0.712062
AT1G14420.1	1768	Pectate lyase family protein	0	0	2	0.113484	#VALUE!	#VALUE!	NA	1	0.0524377	2	0.113484	0.462073	-1.11381	0.743674
AT1G14430.1	1981	glyoxal oxidase-related protein	55	2.40252	56	2.83589	0.847186	-0.239249	0.622104	66	3.08877	56	2.83589	1.08917	0.123233	0.819972
AT1G14440.1	1577	homeobox protein 31	78	4.28009	57	3.62601	1.18039	0.239259	0.5806	63	3.70369	57	3.62601	1.02143	0.0305838	0.974712
AT1G14450.1	535	NADH dehydrogenase (ubiquinone)s	64	10.3518	119	22.3141	0.463914	-1.10807	6.83322e-06	107	18.542	119	22.3141	0.830956	-0.267157	0.381615
AT1G14455.1	582	unknown protein; FUNCTIONS IN: molecular_function unknown; INVOLVED IN: biological_process unknown; LOCATED IN: endomembrane system; Has 30201 Blast hits to 17322 proteins in 780 species: Archae - 12; Bacteria - 1396; Metazoa - 17338; Fungi - 3422; Plants - 5037; Viruses - 0; Other Eukaryotes - 2996 (source: NCBI BLink).	NA	#VALUE!	NA	#VALUE!	#VALUE!	#VALUE!	NA	NA	#VALUE!	NA	#VALUE!	#VALUE!	#VALUE!	NA
AT1G14460.1	3742	AAA-type ATPase family protein	114	2.63627	56	1.50131	1.75599	0.812282	0.00325505	71	1.75906	56	1.50131	1.17169	0.228586	0.618767
AT1G14470.1	1623	Pentatricopeptide repeat (PPR) superfamily protein	6	0.319906	7	0.432678	0.739363	-0.435646	0.777992	5	0.285613	7	0.432678	0.660105	-0.599233	0.710472
AT1G14480.1	1556	Ankyrin repeat family protein	17	0.945429	19	1.22498	0.771791	-0.373718	0.672592	15	0.893733	19	1.22498	0.72959	-0.454843	0.606016
AT1G14490.1	812	Predicted AT-hook DNA-binding family protein	7	0.745988	6	0.741277	1.00635	0.00913896	0.994287	13	1.48427	6	0.741277	2.00232	1.00167	0.35148
AT1G14500.1	1311	Ankyrin repeat family protein	1	0.0660065	0	0	#VALUE!	#VALUE!	NA	NA	#VALUE!	NA	0	#VALUE!	#VALUE!	NA
AT1G14510.1	1318	alfin-like 7	350	22.9796	353	26.8686	0.855259	-0.225567	0.13579	372	26.167	353	26.8686	0.973888	-0.0381716	0.868042
AT1G14518.1	605	other RNA	NA	#VALUE!	NA	#VALUE!	#VALUE!	#VALUE!	NA	NA	#VALUE!	NA	#VALUE!	#VALUE!	#VALUE!	NA
AT1G14520.1	1427	myo-inositol oxygenase 1	9	0.545768	14	0.984214	0.554522	-0.850683	0.370587	25	1.62421	14	0.984214	1.65026	0.722695	0.319662
AT1G14530.1	1454	Protein of unknown function (DUF1084)	32	1.90447	16	1.10393	1.72518	0.786747	0.201637	45	2.86929	16	1.10393	2.59916	1.37805	0.00437965
AT1G14540.1	1219	Peroxidase superfamily protein	7	0.496917	12	0.987558	0.503177	-0.990861	0.337457	6	0.456324	12	0.987558	0.462073	-1.11381	0.296667
AT1G14549.1	114	unknown protein; LOCATED IN: endomembrane system; Has 30201 Blast hits to 17322 proteins in 780 species: Archae - 12; Bacteria - 1396; Metazoa - 17338; Fungi - 3422; Plants - 5037; Viruses - 0; Other Eukaryotes - 2996 (source: NCBI BLink).	NA	#VALUE!	NA	#VALUE!	#VALUE!	#VALUE!	NA	NA	#VALUE!	NA	#VALUE!	#VALUE!	#VALUE!	NA
AT1G14550.1	966	Peroxidase superfamily protein	0	0	2	0.207701	#VALUE!	#VALUE!	NA	0	0	2	0.207701	#VALUE!	#VALUE!	NA
AT1G14560.1	1826	Mitochondrial substrate carrier family protein	98	4.64424	84	4.61492	1.00635	0.00913896	0.981007	111	5.63571	84	4.61492	1.22119	0.288292	0.382694
AT1G14570.2	1793	UBX domain-containing protein	398	19.2085	357	19.9744	0.961655	-0.0564091	0.781509	440	22.7509	357	19.9744	1.139	0.187773	0.210564
AT1G14580.1	1950	C2H2-like zinc finger protein	232	10.2954	271	13.9418	0.738453	-0.437422	0.00545938	275	13.0745	271	13.9418	0.937787	-0.0926673	0.693563
AT1G14590.1	1328	Nucleotide-diphospho-sugar transferase family protein	55	3.58389	58	4.38142	0.817973	-0.289875	0.523512	54	3.76983	58	4.38142	0.860413	-0.2169	0.668799
AT1G14600.1	942	Homeodomain-like superfamily protein	50	4.59313	79	8.4132	0.545943	-0.873178	0.00549072	64	6.29876	79	8.4132	0.748676	-0.417587	0.24683
AT1G14610.1	3632	valyl-tRNA synthetase / valine--tRNA ligase (VALRS)	1052	25.0645	872	24.0855	1.04065	0.0574812	0.623218	984	25.1174	872	24.0855	1.04284	0.0605241	0.613604
AT1G14620.1	1000	decoy	83	7.18237	98	9.83131	0.730561	-0.452924	0.12697	67	6.21156	98	9.83131	0.631815	-0.662427	0.0227255
AT1G14630.1	813	unknown protein; BEST Arabidopsis thaliana protein match is: unknown protein (TAIR:AT2G01990.1); Has 125 Blast hits to 123 proteins in 14 species: Archae - 0; Bacteria - 0; Metazoa - 0; Fungi - 0; Plants - 125; Viruses - 0; Other Eukaryotes - 0 (source: NCBI BLink).	23	2.44809	28	3.45504	0.708556	-0.497046	0.445358	11	1.25438	28	3.45504	0.363058	-1.46173	0.0185147
AT1G14640.1	2208	SWAP (Suppressor-of-White-APricot)/surp domain-containing protein	32	1.25412	13	0.590649	2.1233	1.08631	0.0715716	39	1.63754	13	0.590649	2.77244	1.47116	0.00554973
AT1G14642.1	132	unknown protein; FUNCTIONS IN: molecular_function unknown; INVOLVED IN: biological_process unknown; LOCATED IN: cellular_component unknown; Has 0 Blast hits to 0 proteins in 0 species (source: NCBI BLink).	NA	#VALUE!	NA	#VALUE!	#VALUE!	#VALUE!	NA	NA	#VALUE!	NA	#VALUE!	#VALUE!	#VALUE!	NA
AT1G14650.1	2789	SWAP (Suppressor-of-White-APricot)/surp domain-containing protein / ubiquitin family protein	638	19.7953	593	21.33	0.928048	-0.107729	0.408181	709	23.5681	593	21.33	1.10492	0.143947	0.222454
AT1G14660.1	2471	Na+/H+ exchanger 8	36	1.26072	27	1.09617	1.15012	0.201784	0.777637	42	1.57581	27	1.09617	1.43756	0.523624	0.338461
AT1G14670.1	2165	Endomembrane protein 70 protein family	1193	47.6839	1121	51.9437	0.917993	-0.123446	0.139465	1414	60.5505	1121	51.9437	1.16569	0.22119	0.00134478
AT1G14680.1	873	unknown protein; BEST Arabidopsis thaliana protein match is: unknown protein (TAIR:AT4G09060.1); Has 8132 Blast hits to 6366 proteins in 685 species: Archae - 171; Bacteria - 671; Metazoa - 4046; Fungi - 445; Plants - 318; Viruses - 23; Other Eukaryotes - 2458 (source: NCBI BLink).	6	0.594739	3	0.34474	1.72518	0.786747	0.663415	5	0.530985	3	0.34474	1.54024	0.62316	0.766372
AT1G14685.3	1707	basic pentacysteine 2	138	6.99576	112	6.58218	1.06283	0.0879161	0.812045	110	5.97428	112	6.58218	0.907644	-0.139801	0.707369
AT1G14686.1	1020	ENTH/ANTH/VHS superfamily protein	0	0	2	0.196705	#VALUE!	#VALUE!	NA	1	0.0908921	2	0.196705	0.462073	-1.11381	0.743674
AT1G14687.1	810	homeobox protein 32	11	1.17516	8	0.99081	1.18606	0.246178	0.862577	8	0.915654	8	0.99081	0.924147	-0.113806	0.95915
AT1G14688.1	641	FUNCTIONS IN: molecular_function unknown; INVOLVED IN: biological_process unknown; LOCATED IN: cellular_component unknown; CONTAINS InterPro DOMAIN/s: E3 Ubiquitin ligase (InterPro:IPR022170); Has 30201 Blast hits to 17322 proteins in 780 species: Archae - 12; Bacteria - 1396; Metazoa - 17338; Fungi - 3422; Plants - 5037; Viruses - 0; Other Eukaryotes - 2996 (source: NCBI BLink).	NA	#VALUE!	NA	#VALUE!	#VALUE!	#VALUE!	NA	NA	#VALUE!	NA	#VALUE!	#VALUE!	#VALUE!	NA
AT1G14690.1	2458	microtubule-associated protein 65-7	407	14.3285	300	12.244	1.17025	0.226813	0.134331	397	14.9739	300	12.244	1.22295	0.29037	0.0450721
AT1G14700.1	1249	purple acid phosphatase 3	50	3.46415	72	5.78303	0.599021	-0.739322	0.0283268	47	3.48868	72	5.78303	0.603262	-0.729142	0.0370755
AT1G14710.1	2429	hydroxyproline-rich glycoprotein family protein	398	14.179	314	12.9684	1.09335	0.12875	0.463622	393	15	314	12.9684	1.15666	0.209959	0.180445
AT1G14720.1	1348	xyloglucan endotransglucosylase/hydrolase 28	297	19.0658	391	29.0986	0.655215	-0.609959	7.23497e-07	324	22.2834	391	29.0986	0.765789	-0.384981	0.00359056
AT1G14730.1	1025	Cytochrome b561/ferric reductase transmembrane protein family	14	1.18194	7	0.685109	1.72518	0.786747	0.449242	12	1.08538	7	0.685109	1.58425	0.663801	0.576592
AT1G14740.1	2498	Protein of unknown function (DUF1423)	552	19.1221	558	22.4092	0.853315	-0.22885	0.0423297	645	23.9383	558	22.4092	1.06823	0.095228	0.496979
AT1G14750.1	2101	Cyclin family protein	4	0.164749	1	0.0477484	3.45036	1.78675	0.442396	4	0.176506	1	0.0477484	3.69659	1.88619	0.418998
AT1G14755.1	504	S locus-related glycoprotein 1 (SLR1) binding pollen coat protein family	NA	#VALUE!	NA	#VALUE!	#VALUE!	#VALUE!	NA	NA	#VALUE!	NA	#VALUE!	#VALUE!	#VALUE!	NA
AT1G14760.1	429	KNOX Arabidopsis thaliana meinox	2	0.403425	1	0.233845	1.72518	0.786747	0.82015	0	0	1	0.233845	#VALUE!	#VALUE!	NA
AT1G14770.1	1682	RING/FYVE/PHD zinc finger superfamily protein	19	0.977501	24	1.43143	0.682884	-0.550288	0.440645	31	1.70868	24	1.43143	1.19369	0.255428	0.743831
AT1G14780.1	2193	MAC/Perforin domain-containing protein	8	0.315676	12	0.548944	0.57506	-0.798216	0.444995	9	0.380478	12	0.548944	0.69311	-0.528844	0.648894
AT1G14790.1	3807	RNA-dependent RNA polymerase 1	368	8.36478	310	8.16891	1.02398	0.0341841	0.891956	475	11.5674	310	8.16891	1.41603	0.501853	2.6581e-05
AT1G14800.1	1155	Nucleic acid-binding, OB-fold-like protein	1	0.0749217	1	0.0868567	0.86259	-0.213253	0.960504	1	0.0802683	1	0.0868567	0.924147	-0.113806	0.983712
AT1G14810.1	1450	semialdehyde dehydrogenase family protein	276	16.4714	292	20.2023	0.815325	-0.294554	0.0678338	306	19.565	292	20.2023	0.968455	-0.0462428	0.852816
AT1G14820.3	1043	Sec14p-like phosphatidylinositol transfer family protein	94	7.7989	53	5.09773	1.52988	0.613415	0.0552408	93	8.26656	53	5.09773	1.62162	0.697432	0.0262968
AT1G14830.1	2323	DYNAMIN-like 1C	573	21.3449	581	25.0907	0.850712	-0.233256	0.033025	590	23.5466	581	25.0907	0.938462	-0.0916293	0.522321
AT1G14840.1	2275	microtubule-associated proteins 70-4	230	8.74855	150	6.61447	1.32264	0.403418	0.037502	189	7.70206	150	6.61447	1.16442	0.219618	0.379226
AT1G14850.1	4620	nucleoporin 155	292	5.46928	225	4.88569	1.11945	0.16279	0.424049	289	5.79939	225	4.88569	1.18702	0.247338	0.178552
AT1G14860.1	1128	nudix hydrolase homolog 18	2	0.15343	9	0.800421	0.191687	-2.38318	0.0713391	2	0.164379	9	0.800421	0.205366	-2.28373	0.0921981
AT1G14870.1	740	PLANT CADMIUM RESISTANCE 2	69	8.06876	129	17.4881	0.461385	-1.11596	2.10109e-06	95	11.9019	129	17.4881	0.680573	-0.555178	0.0263566
AT1G14880.1	765	PLANT CADMIUM RESISTANCE 1	5331	603.027	4154	544.741	1.107	0.146652	1.33405e-05	6673	808.697	4154	544.741	1.48455	0.570028	6.44062e-89
AT1G14890.1	944	Plant invertase/pectin methylesterase inhibitor superfamily protein	157	14.3919	129	13.7089	1.04982	0.07014	0.841576	115	11.2941	129	13.7089	0.823852	-0.279543	0.327939
AT1G14900.1	1025	high mobility group A	115	9.70876	78	7.63407	1.27177	0.346834	0.265615	81	7.32635	78	7.63407	0.959691	-0.0593583	0.915834
AT1G14910.1	2413	ENTH/ANTH/VHS superfamily protein	362	12.982	334	13.8859	0.934903	-0.0971119	0.618523	413	15.8679	334	13.8859	1.14273	0.192488	0.215195
AT1G14920.1	2129	GRAS family transcription factor family protein	297	12.0718	270	12.7225	0.948849	-0.0757499	0.746013	318	13.8477	270	12.7225	1.08844	0.122261	0.552586
AT1G14930.1	719	Polyketide cyclase/dehydrase and lipid transport superfamily protein	0	0	2	0.279053	#VALUE!	#VALUE!	NA	1	0.128943	2	0.279053	0.462073	-1.11381	0.743674
AT1G14940.1	757	Polyketide cyclase/dehydrase and lipid transport superfamily protein	NA	#VALUE!	NA	#VALUE!	#VALUE!	#VALUE!	NA	NA	#VALUE!	NA	#VALUE!	#VALUE!	#VALUE!	NA
AT1G14950.1	845	Polyketide cyclase/dehydrase and lipid transport superfamily protein	NA	#VALUE!	NA	#VALUE!	#VALUE!	#VALUE!	NA	NA	#VALUE!	NA	#VALUE!	#VALUE!	#VALUE!	NA
AT1G14960.1	688	Polyketide cyclase/dehydrase and lipid transport superfamily protein	NA	#VALUE!	NA	#VALUE!	#VALUE!	#VALUE!	NA	NA	#VALUE!	NA	#VALUE!	#VALUE!	#VALUE!	NA
AT1G14970.1	1825	O-fucosyltransferase family protein	22	1.04316	13	0.714604	1.45977	0.545738	0.506936	28	1.4224	13	0.714604	1.99047	0.993109	0.12974
AT1G14980.1	690	chaperonin 10	540	67.7227	491	71.3868	0.948673	-0.0760171	0.638692	462	62.0753	491	71.3868	0.869564	-0.201636	0.122674
AT1G14990.2	835	unknown protein; FUNCTIONS IN: molecular_function unknown; INVOLVED IN: biological_process unknown; LOCATED IN: endomembrane system; EXPRESSED IN: 22 plant structures; EXPRESSED DURING: 13 growth stages.	50	5.18171	41	4.92587	1.05194	0.0730507	0.919879	55	6.10664	41	4.92587	1.23971	0.310002	0.541959
AT1G15000.1	1471	serine carboxypeptidase-like 50	80	4.70616	58	3.95549	1.18978	0.250694	0.553258	86	5.42016	58	3.95549	1.37029	0.454478	0.198353
AT1G15002.1	496	Potential natural antisense gene, locus overlaps with AT1G15000	1	0.174465	0	0	#VALUE!	#VALUE!	NA	1	0.186915	0	0	#VALUE!	#VALUE!	NA
AT1G15010.1	536	unknown protein; BEST Arabidopsis thaliana protein match is: unknown protein (TAIR:AT2G01300.1); Has 71 Blast hits to 71 proteins in 13 species: Archae - 0; Bacteria - 2; Metazoa - 0; Fungi - 0; Plants - 69; Viruses - 0; Other Eukaryotes - 0 (source: NCBI BLink).	8	1.29156	12	2.24596	0.57506	-0.798216	0.444995	13	2.24856	12	2.24596	1.00116	0.00167113	0.99882
AT1G15015.1	843	F-box family protein	NA	#VALUE!	NA	#VALUE!	#VALUE!	#VALUE!	NA	NA	#VALUE!	NA	#VALUE!	#VALUE!	#VALUE!	NA
AT1G15020.2	1921	quiescin-sulfhydryl oxidase 1	145	6.53176	111	5.7967	1.12681	0.17224	0.584181	182	8.78355	111	5.7967	1.51527	0.599573	0.00431576
AT1G15030.1	1645	Protein of unknown function (DUF789)	331	17.4121	342	20.8567	0.834846	-0.260419	0.0817332	356	20.0637	342	20.8567	0.961977	-0.0559252	0.799085
AT1G15040.1	1413	Class I glutamine amidotransferase-like superfamily protein	13	0.796142	14	0.993965	0.800976	-0.320169	0.77149	9	0.590509	14	0.993965	0.594094	-0.751236	0.451899
AT1G15045.1	108	hypothetical protein	NA	#VALUE!	NA	#VALUE!	#VALUE!	#VALUE!	NA	NA	#VALUE!	NA	#VALUE!	#VALUE!	#VALUE!	NA
AT1G15050.1	558	indole-3-acetic acid inducible 34	NA	#VALUE!	NA	#VALUE!	#VALUE!	#VALUE!	NA	1	0.166147	0	#VALUE!	#VALUE!	#VALUE!	NA
AT1G15060.1	2301	Uncharacterised conserved protein UCP031088, alpha/beta hydrolase	367	13.8019	367	16.0005	0.86259	-0.213253	0.153687	437	17.6072	367	16.0005	1.10041	0.138047	0.398431
AT1G15080.1	1275	lipid phosphate phosphatase 2	14	0.950183	15	1.18023	0.805084	-0.312789	0.766929	16	1.16342	15	1.18023	0.985757	-0.0206967	0.984249
AT1G15090.1	74	pre-tRNA	NA	#VALUE!	NA	#VALUE!	#VALUE!	#VALUE!	NA	NA	#VALUE!	NA	#VALUE!	#VALUE!	#VALUE!	NA
AT1G15100.1	778	RING-H2 finger A2A	99	11.0115	143	18.4392	0.597178	-0.743768	0.000767176	180	21.4496	143	18.4392	1.16326	0.218176	0.398416
AT1G15110.2	1824	phosphatidyl serine synthase family protein	86	4.08003	64	3.51998	1.15911	0.213011	0.610825	85	4.32036	64	3.51998	1.22738	0.295585	0.446034
AT1G15120.2	744	Ubiquinol-cytochrome C reductase hinge protein	298	34.6603	318	42.8785	0.808339	-0.306968	0.042588	359	44.735	318	42.8785	1.0433	0.061151	0.788718
AT1G15125.1	1056	S-adenosyl-L-methionine-dependent methyltransferases superfamily protein	982	80.4706	880	83.5996	0.962572	-0.055034	0.651378	883	77.5216	880	83.5996	0.927297	-0.108896	0.298562
AT1G15130.1	2823	Endosomal targeting BRO1-like domain-containing protein	747	22.8981	759	26.9722	0.848952	-0.236245	0.0104537	1057	34.7129	759	26.9722	1.28699	0.363998	2.16953e-06
AT1G15140.1	1297	FAD/NAD(P)-binding oxidoreductase	347	23.1515	312	24.1324	0.959355	-0.0598638	0.784176	391	27.9488	312	24.1324	1.15815	0.211816	0.17714
AT1G15150.1	1658	MATE efflux family protein	3	0.156576	6	0.363038	0.431295	-1.21325	0.445622	5	0.279584	6	0.363038	0.770122	-0.37684	0.839057
AT1G15160.1	1464	MATE efflux family protein	28	1.65503	11	0.753767	2.19568	1.13467	0.0836487	10	0.633264	11	0.753767	0.840133	-0.25131	0.851097
AT1G15165.1	1036	RING/FYVE/PHD zinc finger superfamily protein	19	1.58702	14	1.35567	1.17066	0.227319	0.820833	25	2.23721	14	1.35567	1.65026	0.722695	0.319662
AT1G15170.1	1712	MATE efflux family protein	101	5.10513	106	6.21137	0.821902	-0.282962	0.363529	115	6.22759	106	6.21137	1.00261	0.00376351	0.992489
AT1G15175.1	829	other RNA	10	1.04384	9	1.08911	0.958433	-0.0612504	0.960839	11	1.23017	9	1.08911	1.12951	0.175701	0.909725
AT1G15180.1	1687	MATE efflux family protein	227	11.644	201	11.9527	0.974169	-0.0377567	0.907115	207	11.3758	201	11.9527	0.951733	-0.0713708	0.805279
AT1G15190.1	1150	Fasciclin-like arabinogalactan family protein	4	0.30099	6	0.523406	0.57506	-0.798216	0.62657	3	0.241852	6	0.523406	0.462073	-1.11381	0.50635
AT1G15200.3	1757	protein-protein interaction regulator family protein	376	18.5185	217	12.3901	1.49463	0.579784	2.4375e-05	308	16.2519	217	12.3901	1.31169	0.391429	0.0148272
AT1G15210.1	4533	pleiotropic drug resistance 7	9	0.171809	16	0.354095	0.485207	-1.04333	0.221991	11	0.224974	16	0.354095	0.635351	-0.654374	0.486421
AT1G15215.2	1089	BEST Arabidopsis thaliana protein match is: sequence-specific DNA binding transcription factors;sequence-specific DNA binding (TAIR:AT3G18380.1); Has 89 Blast hits to 86 proteins in 16 species: Archae - 0; Bacteria - 0; Metazoa - 0; Fungi - 0; Plants - 89; Viruses - 0; Other Eukaryotes - 0 (source: NCBI BLink).	45	3.57581	29	2.6715	1.3385	0.420619	0.443727	33	2.80939	29	2.6715	1.05162	0.072607	0.943134
AT1G15220.1	1173	cytochrome c biogenesis protein family	23	1.69676	30	2.56572	0.661319	-0.596582	0.324166	29	2.29206	30	2.56572	0.893342	-0.162716	0.83926
AT1G15230.1	1030	unknown protein; FUNCTIONS IN: molecular_function unknown; INVOLVED IN: biological_process unknown; LOCATED IN: cellular_component unknown; EXPRESSED IN: 24 plant structures; EXPRESSED DURING: 15 growth stages; Has 26 Blast hits to 26 proteins in 12 species: Archae - 0; Bacteria - 0; Metazoa - 0; Fungi - 0; Plants - 26; Viruses - 0; Other Eukaryotes - 0 (source: NCBI BLink).	165	13.8623	135	13.1487	1.05428	0.0762532	0.817656	158	14.2215	135	13.1487	1.08159	0.113159	0.732797
AT1G15240.2	3412	Phox-associated domain;Phox-like;Sorting nexin, C-terminal	312	7.91289	247	7.26228	1.08959	0.123782	0.555416	320	8.69495	247	7.26228	1.19728	0.259755	0.127777
AT1G15250.1	542	Zinc-binding ribosomal protein family protein	32	5.10905	39	7.21856	0.707766	-0.498656	0.344683	32	5.47365	39	7.21856	0.758274	-0.399208	0.487005
AT1G15260.1	814	unknown protein; BEST Arabidopsis thaliana protein match is: unknown protein (TAIR:AT3G16070.1); Has 28 Blast hits to 28 proteins in 7 species: Archae - 0; Bacteria - 0; Metazoa - 0; Fungi - 0; Plants - 28; Viruses - 0; Other Eukaryotes - 0 (source: NCBI BLink).	215	22.8562	232	28.5923	0.799383	-0.323042	0.0776167	223	25.3984	232	28.5923	0.888296	-0.170887	0.438274
AT1G15270.1	479	Translation machinery associated TMA7	639	115.44	603	126.289	0.914088	-0.129596	0.292869	664	128.516	603	126.289	1.01763	0.0252192	0.892143
AT1G15280.2	2303	CASC3/Barentsz eIF4AIII binding	548	20.5909	530	23.087	0.891885	-0.16507	0.187487	676	27.2132	530	23.087	1.17872	0.237225	0.0275557
AT1G15290.1	5145	Tetratricopeptide repeat (TPR)-like superfamily protein	2235	37.5908	1846	35.9941	1.04436	0.0626188	0.376673	2115	38.1111	1846	35.9941	1.05881	0.082449	0.222483
AT1G15300.1	2668	transposable element gene	41	1.3298	47	1.76725	0.752472	-0.41029	0.396975	55	1.91119	47	1.76725	1.08145	0.112965	0.851073
AT1G15310.1	1705	signal recognition particle 54 kDa subunit	15	0.761301	11	0.647222	1.17626	0.234206	0.840979	15	0.81563	11	0.647222	1.2602	0.333653	0.774185
AT1G15320.1	1450	unknown protein; FUNCTIONS IN: molecular_function unknown; INVOLVED IN: biological_process unknown; LOCATED IN: endomembrane system; EXPRESSED IN: flower; EXPRESSED DURING: petal differentiation and expansion stage; Has 62 Blast hits to 62 proteins in 17 species: Archae - 0; Bacteria - 0; Metazoa - 0; Fungi - 0; Plants - 62; Viruses - 0; Other Eukaryotes - 0 (source: NCBI BLink).	NA	#VALUE!	NA	#VALUE!	#VALUE!	#VALUE!	NA	NA	#VALUE!	NA	#VALUE!	#VALUE!	#VALUE!	NA
AT1G15330.1	1184	Cystathionine beta-synthase (CBS) protein	0	0	1	0.0847293	#VALUE!	#VALUE!	NA	2	0.156605	1	0.0847293	1.84829	0.886194	0.801103
AT1G15340.1	1588	methyl-CPG-binding domain 10	1079	58.7977	988	62.4154	0.942039	-0.0861415	0.387656	1266	73.9111	988	62.4154	1.18418	0.243888	0.000786474
AT1G15350.2	945	unknown protein; BEST Arabidopsis thaliana protein match is: unknown protein (TAIR:AT3G15770.2); Has 148 Blast hits to 148 proteins in 25 species: Archae - 0; Bacteria - 0; Metazoa - 0; Fungi - 0; Plants - 141; Viruses - 0; Other Eukaryotes - 7 (source: NCBI BLink).	109	9.98123	89	9.44808	1.05643	0.0791974	0.853665	87	8.5352	89	9.44808	0.903379	-0.146596	0.731294
AT1G15360.1	838	Integrase-type DNA-binding superfamily protein	4	0.413053	9	1.07742	0.383373	-1.38318	0.263391	0	0	9	1.07742	0.0513415	-4.28373	0.0159419
AT1G15370.1	734	SNARE-like superfamily protein	213	25.1115	158	21.5947	1.16286	0.217675	0.347666	226	28.5456	158	21.5947	1.32188	0.402592	0.0382323
AT1G15380.1	983	Lactoylglutathione lyase / glyoxalase I family protein	6	0.528187	5	0.510272	1.03511	0.0497809	0.976036	3	0.28294	5	0.510272	0.554488	-0.850772	0.656502
AT1G15385.1	510	unknown protein; CONTAINS InterPro DOMAIN/s: Protein of unknown function DUF761, plant (InterPro:IPR008480); Has 6 Blast hits to 6 proteins in 3 species: Archae - 0; Bacteria - 0; Metazoa - 0; Fungi - 0; Plants - 6; Viruses - 0; Other Eukaryotes - 0 (source: NCBI BLink).	NA	#VALUE!	NA	#VALUE!	#VALUE!	#VALUE!	NA	NA	#VALUE!	NA	#VALUE!	#VALUE!	#VALUE!	NA
AT1G15390.1	1006	peptide deformylase 1A	58	4.98907	72	7.17992	0.694864	-0.525197	0.13665	60	5.52942	72	7.17992	0.770122	-0.37684	0.334885
AT1G15400.3	693	unknown protein; FUNCTIONS IN: molecular_function unknown; INVOLVED IN: biological_process unknown; LOCATED IN: plasma membrane; EXPRESSED IN: 23 plant structures; EXPRESSED DURING: 13 growth stages; BEST Arabidopsis thaliana protein match is: unknown protein (TAIR:AT1G80180.1); Has 84 Blast hits to 84 proteins in 17 species: Archae - 0; Bacteria - 6; Metazoa - 0; Fungi - 0; Plants - 75; Viruses …	145	18.1061	171	24.7542	0.731436	-0.451197	0.0307082	177	23.6792	171	24.7542	0.956573	-0.064053	0.847837
AT1G15405.1	292	other RNA	10	2.96351	8	2.74848	1.07824	0.108675	0.949273	7	2.2225	8	2.74848	0.808628	-0.306451	0.848724
AT1G15410.1	2306	aspartate-glutamate racemase family	194	7.28001	211	9.17928	0.793092	-0.33444	0.0833795	211	8.483	211	9.17928	0.924147	-0.113806	0.662183
AT1G15415.1	480	The protein encoded by this gene was identified as a part of pollen proteome by mass spec analysis. It has weak homology to LEA (late embryo abundant) proteins. Encodes protein phosphatase 2A (PP2A) B'gamma subunit. Targeted to nucleus and cytosol.	14	2.52392	15	3.13498	0.805084	-0.312789	0.766929	7	1.35202	15	3.13498	0.431268	-1.21334	0.188575
AT1G15420.1	1112	CONTAINS InterPro DOMAIN/s: Small-subunit processome, Utp12 (InterPro:IPR007148); Has 764 Blast hits to 656 proteins in 193 species: Archae - 0; Bacteria - 42; Metazoa - 237; Fungi - 154; Plants - 85; Viruses - 23; Other Eukaryotes - 223 (source: NCBI BLink).	83	6.45896	77	6.94658	0.929805	-0.105001	0.824318	79	6.58641	77	6.94658	0.948151	-0.0768119	0.880764
AT1G15430.1	1136	Protein of unknown function (DUF1644)	92	7.00808	86	7.59461	0.92277	-0.115956	0.781927	82	6.69209	86	7.59461	0.881163	-0.182519	0.656309
AT1G15440.1	2855	periodic tryptophan protein 2	167	5.06174	174	6.11404	0.827888	-0.272493	0.231214	156	5.06576	174	6.11404	0.828545	-0.271347	0.253316
AT1G15450.1	72	pre-tRNA	NA	#VALUE!	NA	#VALUE!	#VALUE!	#VALUE!	NA	NA	#VALUE!	NA	#VALUE!	#VALUE!	#VALUE!	NA
AT1G15460.1	2352	HCO3- transporter family	5	0.18396	1	0.0426528	4.31295	2.10867	0.307046	0	0	1	0.0426528	#VALUE!	#VALUE!	NA
AT1G15470.1	1416	Transducin/WD40 repeat-like superfamily protein	125	7.639	75	5.31353	1.43765	0.523712	0.0552272	102	6.67826	75	5.31353	1.25684	0.329801	0.327842
AT1G15480.1	2081	Tetratricopeptide repeat (TPR)-like superfamily protein	49	2.03757	35	1.68726	1.20763	0.272173	0.630535	36	1.60382	35	1.68726	0.950551	-0.0731641	0.936336
AT1G15490.1	2664	alpha/beta-Hydrolases superfamily protein	72	2.33877	68	2.56071	0.91333	-0.130791	0.781925	88	3.06249	68	2.56071	1.19595	0.258163	0.511358
AT1G15500.1	2179	TLC ATP/ADP transporter	897	35.6225	1119	51.5179	0.691459	-0.532284	6.40756e-15	1118	47.5676	1119	51.5179	0.923321	-0.115096	0.193491
AT1G15510.1	2601	Tetratricopeptide repeat (TPR)-like superfamily protein	85	2.82793	61	2.35274	1.20197	0.2654	0.505183	81	2.88716	61	2.35274	1.22715	0.295307	0.461447
AT1G15520.1	4558	pleiotropic drug resistance 12	1017	19.308	1199	26.3894	0.731655	-0.450765	7.49695e-12	1131	23.0046	1199	26.3894	0.871735	-0.198039	0.00770347
AT1G15530.1	1971	Concanavalin A-like lectin protein kinase family protein	121	5.31237	104	5.29337	1.00359	0.00517006	0.987737	144	6.77333	104	5.29337	1.27959	0.355679	0.180474
AT1G15540.1	963	2-oxoglutarate (2OG) and Fe(II)-dependent oxygenase superfamily protein	NA	#VALUE!	NA	#VALUE!	#VALUE!	#VALUE!	NA	NA	#VALUE!	NA	#VALUE!	#VALUE!	#VALUE!	NA
AT1G15550.1	1256	gibberellin 3-oxidase 1	59	4.06492	19	1.51757	2.67857	1.42146	0.000623578	42	3.10017	19	1.51757	2.04285	1.03058	0.0407986
AT1G15560.1	1660	transposable element gene	NA	#VALUE!	NA	#VALUE!	#VALUE!	#VALUE!	NA	NA	#VALUE!	NA	#VALUE!	#VALUE!	#VALUE!	NA
AT1G15570.1	1886	CYCLIN A2;3	64	2.93649	56	2.97873	0.985817	-0.0206084	0.967443	53	2.60532	56	2.97873	0.874639	-0.193241	0.718937
AT1G15580.1	628	indole-3-acetic acid inducible 5	8	1.10235	7	1.11821	0.985817	-0.0206084	0.988126	5	0.738136	7	1.11821	0.660105	-0.599233	0.710472
AT1G15590.1	880	BEST Arabidopsis thaliana protein match is: RING/U-box superfamily protein (TAIR:AT1G80400.1); Has 30201 Blast hits to 17322 proteins in 780 species: Archae - 12; Bacteria - 1396; Metazoa - 17338; Fungi - 3422; Plants - 5037; Viruses - 0; Other Eukaryotes - 2996 (source: NCBI BLink).	NA	#VALUE!	NA	#VALUE!	#VALUE!	#VALUE!	NA	NA	#VALUE!	NA	#VALUE!	#VALUE!	#VALUE!	NA
AT1G15600.1	1246	unknown protein; BEST Arabidopsis thaliana protein match is: unknown protein (TAIR:AT1G15620.1); Has 227 Blast hits to 227 proteins in 15 species: Archae - 0; Bacteria - 0; Metazoa - 0; Fungi - 0; Plants - 227; Viruses - 0; Other Eukaryotes - 0 (source: NCBI BLink).	NA	#VALUE!	NA	#VALUE!	#VALUE!	#VALUE!	NA	NA	#VALUE!	NA	#VALUE!	#VALUE!	#VALUE!	NA
AT1G15610.1	768	unknown protein; BEST Arabidopsis thaliana protein match is: unknown protein (TAIR:AT1G15630.1); Has 129 Blast hits to 129 proteins in 15 species: Archae - 0; Bacteria - 2; Metazoa - 0; Fungi - 0; Plants - 127; Viruses - 0; Other Eukaryotes - 0 (source: NCBI BLink).	NA	#VALUE!	NA	#VALUE!	#VALUE!	#VALUE!	NA	NA	#VALUE!	NA	#VALUE!	#VALUE!	#VALUE!	NA
AT1G15620.1	886	unknown protein; BEST Arabidopsis thaliana protein match is: unknown protein (TAIR:AT1G15640.1); Has 125 Blast hits to 124 proteins in 14 species: Archae - 0; Bacteria - 0; Metazoa - 0; Fungi - 0; Plants - 125; Viruses - 0; Other Eukaryotes - 0 (source: NCBI BLink).	1	0.0976688	0	0	#VALUE!	#VALUE!	NA	NA	#VALUE!	NA	0	#VALUE!	#VALUE!	NA
AT1G15630.1	1073	unknown protein; BEST Arabidopsis thaliana protein match is: unknown protein (TAIR:AT1G15610.1); Has 122 Blast hits to 122 proteins in 14 species: Archae - 0; Bacteria - 0; Metazoa - 0; Fungi - 0; Plants - 122; Viruses - 0; Other Eukaryotes - 0 (source: NCBI BLink).	1	0.0806473	0	0	#VALUE!	#VALUE!	NA	NA	#VALUE!	NA	0	#VALUE!	#VALUE!	NA
AT1G15640.1	1071	unknown protein; BEST Arabidopsis thaliana protein match is: unknown protein (TAIR:AT1G15620.1); Has 154 Blast hits to 146 proteins in 13 species: Archae - 0; Bacteria - 0; Metazoa - 0; Fungi - 0; Plants - 154; Viruses - 0; Other Eukaryotes - 0 (source: NCBI BLink).	NA	#VALUE!	NA	#VALUE!	#VALUE!	#VALUE!	NA	NA	#VALUE!	NA	#VALUE!	#VALUE!	#VALUE!	NA
AT1G15650.1	82	pre-tRNA	NA	#VALUE!	NA	#VALUE!	#VALUE!	#VALUE!	NA	NA	#VALUE!	NA	#VALUE!	#VALUE!	#VALUE!	NA
AT1G15660.1	2375	centromere protein C	108	3.93505	77	3.25246	1.20987	0.274848	0.41915	97	3.78647	77	3.25246	1.16418	0.21932	0.568526
AT1G15670.1	1539	Galactose oxidase/kelch repeat superfamily protein	204	11.4705	205	13.3629	0.858382	-0.220308	0.307035	214	12.8914	205	13.3629	0.964719	-0.0518192	0.865902
AT1G15680.1	1233	F-box family protein	NA	#VALUE!	NA	#VALUE!	#VALUE!	#VALUE!	NA	NA	#VALUE!	NA	#VALUE!	#VALUE!	#VALUE!	NA
AT1G15690.1	2772	Inorganic H pyrophosphatase family protein	5907	184.401	6570	237.77	0.775543	-0.366721	1.15988e-43	6530	218.397	6570	237.77	0.91852	-0.122616	2.13992e-05
AT1G15700.1	1250	ATPase, F1 complex, gamma subunit protein	28	1.93837	27	2.1669	0.894538	-0.160786	0.840915	27	2.00253	27	2.1669	0.924147	-0.113806	0.902926
AT1G15710.1	1329	prephenate dehydrogenase family protein	202	13.1527	177	13.3608	0.984425	-0.0226475	0.95307	161	11.2312	177	13.3608	0.840608	-0.250495	0.294972
AT1G15720.1	1462	TRF-like 5	21	1.24297	11	0.754798	1.64676	0.719632	0.379819	18	1.14144	11	0.754798	1.51224	0.596687	0.519673
AT1G15730.1	1531	Cobalamin biosynthesis CobW-like protein	230	13	230	15.0709	0.86259	-0.213253	0.291881	223	13.5038	230	15.0709	0.896021	-0.158396	0.48649
AT1G15740.1	2295	Leucine-rich repeat family protein	688	25.9415	644	28.1507	0.921524	-0.117906	0.327302	884	35.7105	644	28.1507	1.26855	0.34318	6.35239e-05
AT1G15750.1	3829	Transducin family protein / WD-40 repeat family protein	1952	44.1148	1787	46.8192	0.942236	-0.08584	0.20627	2434	58.9334	1787	46.8192	1.25874	0.331983	5.05805e-12
AT1G15757.1	252	Molecular chaperone Hsp40/DnaJ family protein	NA	#VALUE!	NA	#VALUE!	#VALUE!	#VALUE!	NA	NA	#VALUE!	NA	#VALUE!	#VALUE!	#VALUE!	NA
AT1G15760.1	609	Sterile alpha motif (SAM) domain-containing protein	3	0.426279	13	2.14147	0.199059	-2.32873	0.0251963	12	1.8268	13	2.14147	0.853059	-0.229283	0.850235
AT1G15770.1	947	unknown protein; BEST Arabidopsis thaliana protein match is: unknown protein (TAIR:AT1G15780.1); Has 30201 Blast hits to 17322 proteins in 780 species: Archae - 12; Bacteria - 1396; Metazoa - 17338; Fungi - 3422; Plants - 5037; Viruses - 0; Other Eukaryotes - 2996 (source: NCBI BLink).	NA	#VALUE!	NA	#VALUE!	#VALUE!	#VALUE!	NA	NA	#VALUE!	NA	#VALUE!	#VALUE!	#VALUE!	NA
AT1G15772.1	950	unknown protein; FUNCTIONS IN: molecular_function unknown; INVOLVED IN: biological_process unknown; LOCATED IN: cellular_component unknown; BEST Arabidopsis thaliana protein match is: unknown protein (TAIR:AT1G15780.1); Has 30201 Blast hits to 17322 proteins in 780 species: Archae - 12; Bacteria - 1396; Metazoa - 17338; Fungi - 3422; Plants - 5037; Viruses - 0; Other Eukaryotes - 2996 (source: NC…	NA	#VALUE!	NA	#VALUE!	#VALUE!	#VALUE!	NA	3	0.292768	0	#VALUE!	#VALUE!	#VALUE!	NA
AT1G15780.1	4338	unknown protein; BEST Arabidopsis thaliana protein match is: unknown protein (TAIR:AT2G10440.1); Has 103701 Blast hits to 43153 proteins in 1828 species: Archae - 30; Bacteria - 7385; Metazoa - 38639; Fungi - 11531; Plants - 7727; Viruses - 307; Other Eukaryotes - 38082 (source: NCBI BLink).	655	13.066	629	14.5461	0.898245	-0.154819	0.175519	728	15.5585	629	14.5461	1.0696	0.0970724	0.449665
AT1G15790.1	771	unknown protein; BEST Arabidopsis thaliana protein match is: unknown protein (TAIR:AT1G15780.1); Has 170 Blast hits to 94 proteins in 14 species: Archae - 0; Bacteria - 0; Metazoa - 0; Fungi - 0; Plants - 170; Viruses - 0; Other Eukaryotes - 0 (source: NCBI BLink).	137	15.3764	111	14.4429	1.06464	0.0903628	0.805171	167	20.0811	111	14.4429	1.39038	0.475482	0.0376029
AT1G15800.1	1067	unknown protein; BEST Arabidopsis thaliana protein match is: unknown protein (TAIR:AT1G80610.1); Has 56 Blast hits to 52 proteins in 9 species: Archae - 0; Bacteria - 0; Metazoa - 0; Fungi - 0; Plants - 56; Viruses - 0; Other Eukaryotes - 0 (source: NCBI BLink).	17	1.37871	19	1.78638	0.771791	-0.373718	0.672592	27	2.34599	19	1.78638	1.31326	0.393154	0.605866
AT1G15810.1	1631	S15/NS1, RNA-binding protein	310	16.4474	262	16.1151	1.02062	0.0294479	0.918219	267	15.1769	262	16.1151	0.941783	-0.0865332	0.722496
AT1G15820.1	1183	light harvesting complex photosystem II subunit 6	6447	471.588	4889	414.592	1.13748	0.185835	2.6761e-10	5893	461.826	4889	414.592	1.11393	0.155657	5.89036e-07
AT1G15825.1	381	hydroxyproline-rich glycoprotein family protein	23	5.22387	13	3.42297	1.52612	0.609869	0.442275	16	3.89333	13	3.42297	1.13741	0.185754	0.874455
AT1G15830.1	1452	unknown protein; Has 165982 Blast hits to 57214 proteins in 2459 species: Archae - 263; Bacteria - 44622; Metazoa - 55751; Fungi - 10656; Plants - 17613; Viruses - 2527; Other Eukaryotes - 34550 (source: NCBI BLink).	42	2.50307	26	1.79635	1.39341	0.478624	0.391652	39	2.49014	26	1.79635	1.38622	0.471156	0.419982
AT1G15840.1	923	unknown protein; Has 111484 Blast hits to 29940 proteins in 1985 species: Archae - 153; Bacteria - 40635; Metazoa - 31564; Fungi - 6444; Plants - 10232; Viruses - 1710; Other Eukaryotes - 20746 (source: NCBI BLink).	1	0.0937536	0	0	#VALUE!	#VALUE!	NA	NA	#VALUE!	NA	0	#VALUE!	#VALUE!	NA
AT1G15850.1	423	Transducin/WD40 repeat-like superfamily protein	NA	#VALUE!	NA	#VALUE!	#VALUE!	#VALUE!	NA	NA	#VALUE!	NA	#VALUE!	#VALUE!	#VALUE!	NA
AT1G15860.3	1104	Domain of unknown function (DUF298)	213	16.6955	221	20.0821	0.831365	-0.266446	0.175101	271	22.7576	221	20.0821	1.13323	0.18044	0.384887
AT1G15870.1	982	Mitochondrial glycoprotein family protein	4	0.352483	8	0.817267	0.431295	-1.21325	0.362178	4	0.377637	8	0.817267	0.462073	-1.11381	0.421733
AT1G15880.1	1099	golgi snare 11	197	15.5117	179	16.3396	0.949331	-0.0750174	0.799006	215	18.1371	179	16.3396	1.11001	0.150571	0.549256
AT1G15885.1	526	unknown protein; Has 5 Blast hits to 5 proteins in 1 species: Archae - 0; Bacteria - 0; Metazoa - 0; Fungi - 0; Plants - 5; Viruses - 0; Other Eukaryotes - 0 (source: NCBI BLink).	14	2.3032	10	1.90721	1.20763	0.272173	0.824505	25	4.40637	10	1.90721	2.31037	1.20812	0.0838835
AT1G15890.1	2907	Disease resistance protein (CC-NBS-LRR class) family	32	0.952565	34	1.17333	0.811849	-0.300716	0.638111	34	1.08433	34	1.17333	0.924147	-0.113806	0.884918
AT1G15900.1	342	unknown protein; Has 19 Blast hits to 19 proteins in 10 species: Archae - 0; Bacteria - 2; Metazoa - 0; Fungi - 0; Plants - 15; Viruses - 0; Other Eukaryotes - 2 (source: NCBI BLink).	4	1.0121	0	0	#VALUE!	#VALUE!	NA	2	0.542163	0	0	#VALUE!	#VALUE!	NA
AT1G15910.1	2453	XH/XS domain-containing protein	170	5.9971	131	5.35746	1.11939	0.162714	0.573848	138	5.21564	131	5.35746	0.973529	-0.0387046	0.936007
AT1G15920.2	1629	Polynucleotidyl transferase, ribonuclease H-like superfamily protein	129	6.85264	137	8.43694	0.81222	-0.300058	0.248414	144	8.19535	137	8.43694	0.971366	-0.0419132	0.924086
AT1G15930.2	825	Ribosomal protein L7Ae/L30e/S12e/Gadd45 family protein	563	59.0533	514	62.5021	0.944821	-0.0818869	0.594184	510	57.3116	514	62.5021	0.916955	-0.125077	0.382937
AT1G15940.1	3289	Tudor/PWWP/MBT superfamily protein	243	6.3934	156	4.75824	1.34365	0.426157	0.0215103	188	5.29932	156	4.75824	1.11372	0.155381	0.570077
AT1G15950.1	1401	cinnamoyl coa reductase 1	1234	76.2196	1443	103.327	0.737655	-0.438982	1.56093e-13	1501	99.3273	1443	103.327	0.961292	-0.0569534	0.531264
AT1G15960.1	2137	NRAMP metal ion transporter 6	256	10.3663	217	10.1869	1.01762	0.0251953	0.941035	240	10.412	217	10.1869	1.0221	0.0315333	0.928737
AT1G15970.1	1658	DNA glycosylase superfamily protein	118	6.15867	87	5.26405	1.16995	0.226446	0.497812	113	6.31859	87	5.26405	1.20033	0.263429	0.428225
AT1G15980.1	1566	NDH-dependent cyclic electron flow 1	1766	97.5862	1548	99.1664	0.984066	-0.0231736	0.823368	1625	96.2028	1548	99.1664	0.970115	-0.0437718	0.638673
AT1G15990.1	2130	cyclic nucleotide gated channel 7	3	0.12188	0	0	#VALUE!	#VALUE!	NA	3	0.130577	0	0	#VALUE!	#VALUE!	NA
AT1G16000.1	514	unknown protein; BEST Arabidopsis thaliana protein match is: unknown protein (TAIR:AT1G80890.1); Has 41 Blast hits to 40 proteins in 10 species: Archae - 0; Bacteria - 0; Metazoa - 0; Fungi - 0; Plants - 41; Viruses - 0; Other Eukaryotes - 0 (source: NCBI BLink).	33	5.55572	49	9.56353	0.580928	-0.783569	0.0674186	37	6.67367	49	9.56353	0.697825	-0.519063	0.271682
AT1G16010.2	1833	magnesium transporter 2	286	13.5018	231	12.6426	1.06797	0.0948688	0.68722	294	14.87	231	12.6426	1.17619	0.234117	0.204175
AT1G16020.1	2105	Protein of unknown function (DUF1712)	189	7.76961	141	6.71974	1.15624	0.209438	0.407259	165	7.26705	141	6.71974	1.08145	0.112965	0.725563
AT1G16022.1	472	unknown protein; FUNCTIONS IN: molecular_function unknown; INVOLVED IN: biological_process unknown; LOCATED IN: endomembrane system; Has 30201 Blast hits to 17322 proteins in 780 species: Archae - 12; Bacteria - 1396; Metazoa - 17338; Fungi - 3422; Plants - 5037; Viruses - 0; Other Eukaryotes - 2996 (source: NCBI BLink).	0	0	2	0.425083	#VALUE!	#VALUE!	NA	0	0	2	0.425083	#VALUE!	#VALUE!	NA
AT1G16025.1	342	unknown protein; FUNCTIONS IN: molecular_function unknown; INVOLVED IN: biological_process unknown; LOCATED IN: chloroplast; Has 2 Blast hits to 2 proteins in 1 species: Archae - 0; Bacteria - 0; Metazoa - 0; Fungi - 0; Plants - 2; Viruses - 0; Other Eukaryotes - 0 (source: NCBI BLink).	NA	#VALUE!	NA	#VALUE!	#VALUE!	#VALUE!	NA	NA	#VALUE!	NA	#VALUE!	#VALUE!	#VALUE!	NA
AT1G16030.1	2330	heat shock protein 70B	45	1.67127	20	0.861111	1.94083	0.956672	0.0500949	65	2.58633	20	0.861111	3.00348	1.58663	5.14481e-05
AT1G16040.1	848	FUNCTIONS IN: molecular_function unknown; INVOLVED IN: GPI anchor biosynthetic process; LOCATED IN: integral to membrane, endoplasmic reticulum membrane; EXPRESSED IN: 24 plant structures; EXPRESSED DURING: 13 growth stages; CONTAINS InterPro DOMAIN/s: GPI biosynthesis protein Pig-F (InterPro:IPR009580); Has 280 Blast hits to 280 proteins in 133 species: Archae - 0; Bacteria - 0; Metazoa - 113; F…	56	5.71455	62	7.33468	0.779113	-0.360095	0.38869	57	6.23168	62	7.33468	0.849619	-0.235112	0.619006
AT1G16060.1	1220	ARIA-interacting double AP2 domain protein	49	3.47557	38	3.12471	1.11229	0.153529	0.805024	50	3.79959	38	3.12471	1.21598	0.282123	0.607311
AT1G16070.2	1339	tubby like protein 8	16	1.03402	5	0.374606	2.76029	1.46482	0.118437	8	0.553905	5	0.374606	1.47863	0.564266	0.720201
AT1G16080.1	1285	unknown protein; LOCATED IN: apoplast, chloroplast stroma, chloroplast, chloroplast envelope; EXPRESSED IN: 23 plant structures; EXPRESSED DURING: 14 growth stages; Has 81 Blast hits to 81 proteins in 28 species: Archae - 0; Bacteria - 2; Metazoa - 0; Fungi - 0; Plants - 62; Viruses - 0; Other Eukaryotes - 17 (source: NCBI BLink).	771	51.9207	827	64.5636	0.80418	-0.31441	0.0001743	777	56.0588	827	64.5636	0.868273	-0.203779	0.028816
AT1G16090.1	1310	wall associated kinase-like 7	64	4.22764	40	3.06319	1.38014	0.464818	0.276648	51	3.60932	40	3.06319	1.17829	0.236691	0.676203
AT1G16100.1	73	pre-tRNA	NA	#VALUE!	NA	#VALUE!	#VALUE!	#VALUE!	NA	NA	#VALUE!	NA	#VALUE!	#VALUE!	#VALUE!	NA
AT1G16110.1	2358	wall associated kinase-like 6	103	3.77992	66	2.80792	1.34616	0.428853	0.178744	97	3.81377	66	2.80792	1.35822	0.441713	0.17834
AT1G16120.1	2193	wall associated kinase-like 1	1	0.0394594	1	0.0457453	0.86259	-0.213253	0.960504	0	0	1	0.0457453	#VALUE!	#VALUE!	NA
AT1G16130.1	2555	wall associated kinase-like 2	22	0.745112	32	1.25645	0.59303	-0.753822	0.180497	33	1.19743	32	1.25645	0.953026	-0.069412	0.945188
AT1G16140.1	2090	pseudogene similar to wall-associated kinase protein family	NA	#VALUE!	NA	#VALUE!	#VALUE!	#VALUE!	NA	NA	#VALUE!	NA	#VALUE!	#VALUE!	#VALUE!	NA
AT1G16150.1	2340	wall associated kinase-like 4	1	0.0369806	1	0.0428716	0.86259	-0.213253	0.960504	3	0.118859	1	0.0428716	2.77244	1.47116	0.592796
AT1G16160.1	2136	wall associated kinase-like 5	2	0.0810249	2	0.0939321	0.86259	-0.213253	0.952103	0	0	2	0.0939321	#VALUE!	#VALUE!	NA
AT1G16170.1	697	unknown protein; FUNCTIONS IN: molecular_function unknown; INVOLVED IN: biological_process unknown; LOCATED IN: cellular_component unknown; EXPRESSED IN: 24 plant structures; EXPRESSED DURING: 15 growth stages; BEST Arabidopsis thaliana protein match is: unknown protein (TAIR:AT1G79660.1); Has 55 Blast hits to 55 proteins in 13 species: Archae - 0; Bacteria - 0; Metazoa - 0; Fungi - 0; Plants - 5…	43	5.33857	44	6.33294	0.842985	-0.24642	0.663582	49	6.51763	44	6.33294	1.02916	0.0414721	0.968062
AT1G16180.1	1618	Serinc-domain containing serine and sphingolipid biosynthesis protein	1442	77.1217	1622	100.567	0.766865	-0.382956	7.55398e-12	1917	109.842	1622	100.567	1.09223	0.12727	0.0476309
AT1G16190.1	1433	Rad23 UV excision repair protein family	151	9.11844	176	12.3212	0.740063	-0.43428	0.0354026	157	10.1573	176	12.3212	0.824381	-0.278617	0.234233
AT1G16210.1	1034	unknown protein; CONTAINS InterPro DOMAIN/s: Protein of unknown function DUF1014 (InterPro:IPR010422); Has 16107 Blast hits to 8386 proteins in 1107 species: Archae - 26; Bacteria - 3370; Metazoa - 4013; Fungi - 1516; Plants - 526; Viruses - 120; Other Eukaryotes - 6536 (source: NCBI BLink).	470	39.3339	414	40.1666	0.979269	-0.0302235	0.889747	548	49.1345	414	40.1666	1.22327	0.290739	0.0138181
AT1G16220.1	1476	Protein phosphatase 2C family protein	18	1.0553	10	0.679671	1.55266	0.634743	0.486443	12	0.753739	10	0.679671	1.10898	0.149228	0.924391
AT1G16225.1	669	Target SNARE coiled-coil domain protein	NA	#VALUE!	NA	#VALUE!	#VALUE!	#VALUE!	NA	1	0.13858	0	#VALUE!	#VALUE!	#VALUE!	NA
AT1G16230.1	582	Target SNARE coiled-coil domain protein	NA	#VALUE!	NA	#VALUE!	#VALUE!	#VALUE!	NA	NA	#VALUE!	NA	#VALUE!	#VALUE!	#VALUE!	NA
AT1G16240.1	1088	syntaxin of plants 51	237	18.8499	250	23.0514	0.817735	-0.290294	0.104199	304	25.9042	250	23.0514	1.12376	0.168337	0.391709
AT1G16250.1	1824	Galactose oxidase/kelch repeat superfamily protein	54	2.56188	48	2.63999	0.970414	-0.0433285	0.953369	85	4.32036	48	2.63999	1.63651	0.710622	0.0321228
AT1G16260.1	2387	Wall-associated kinase family protein	607	22.0052	456	19.1645	1.14823	0.199409	0.0998551	630	24.4689	456	19.1645	1.27678	0.352512	0.000780249
AT1G16270.1	3953	Protein kinase superfamily protein with octicosapeptide/Phox/Bem1p domain	474	10.3763	381	9.66904	1.07314	0.101843	0.544956	498	11.6796	381	9.66904	1.20794	0.272549	0.0317834
AT1G16280.1	1476	RNA helicase 36	66	3.86943	63	4.28193	0.903665	-0.146139	0.771961	77	4.83649	63	4.28193	1.12951	0.175701	0.70858
AT1G16290.1	1445	FUNCTIONS IN: molecular_function unknown; INVOLVED IN: biological_process unknown; LOCATED IN: chloroplast, vacuole; EXPRESSED IN: 19 plant structures; EXPRESSED DURING: 11 growth stages; CONTAINS InterPro DOMAIN/s: Lytic transglycosylase-like, catalytic (InterPro:IPR008258); Has 171 Blast hits to 155 proteins in 40 species: Archae - 0; Bacteria - 54; Metazoa - 0; Fungi - 0; Plants - 55; Viruses …	1	0.0598855	0	0	#VALUE!	#VALUE!	NA	NA	#VALUE!	NA	0	#VALUE!	#VALUE!	NA
AT1G16300.1	1602	glyceraldehyde-3-phosphate dehydrogenase of plastid 2	45	2.43075	27	1.69078	1.43765	0.523712	0.317176	43	2.48847	27	1.69078	1.47179	0.557571	0.295105
AT1G16310.1	1399	Cation efflux family protein	33	2.0412	33	2.36636	0.86259	-0.213253	0.756555	30	1.98806	33	2.36636	0.840133	-0.25131	0.722077
AT1G16320.1	1129	Uncharacterized conserved protein (DUF2358)	588	45.0685	656	58.2901	0.773175	-0.371133	8.17451e-05	726	59.6168	656	58.2901	1.02276	0.0324677	0.84558
AT1G16330.1	1947	cyclin b3;1	12	0.533341	8	0.412201	1.29388	0.371709	0.770905	11	0.523785	8	0.412201	1.2707	0.345626	0.804213
AT1G16340.4	1297	Aldolase superfamily protein	56	3.73626	41	3.17124	1.17817	0.236549	0.660542	56	4.0029	41	3.17124	1.26225	0.335997	0.498617
AT1G16350.1	1644	Aldolase-type TIM barrel family protein	342	18.0017	284	17.3301	1.03875	0.0548519	0.81561	292	16.4667	284	17.3301	0.950179	-0.0737286	0.760452
AT1G16360.1	1203	LEM3 (ligand-effect modulator 3) family protein / CDC50 family protein	NA	#VALUE!	NA	#VALUE!	#VALUE!	#VALUE!	NA	1	0.0770656	0	#VALUE!	#VALUE!	#VALUE!	NA
AT1G16370.1	1754	organic cation/carnitine transporter 6	7	0.345349	1	0.0571947	6.03813	2.5941	0.136869	4	0.211425	1	0.0571947	3.69659	1.88619	0.418998
AT1G16380.1	2358	Cation/hydrogen exchanger family protein	NA	#VALUE!	NA	#VALUE!	#VALUE!	#VALUE!	NA	NA	#VALUE!	NA	#VALUE!	#VALUE!	#VALUE!	NA
AT1G16390.1	1791	organic cation/carnitine transporter 3	36	1.73939	31	1.73641	1.00172	0.00247523	0.996193	14	0.724701	31	1.73641	0.417357	-1.26065	0.0293376
AT1G16400.1	1878	cytochrome P450, family 79, subfamily F, polypeptide 2	105	4.83819	84	4.48713	1.07824	0.108675	0.793796	130	6.41762	84	4.48713	1.43023	0.516244	0.0513041
AT1G16410.1	1980	cytochrome p450 79f1	1890	82.6012	1613	81.7249	1.01072	0.0153863	0.887717	1818	85.1246	1613	81.7249	1.0416	0.0587997	0.472119
AT1G16420.1	1338	metacaspase 8	93	6.01473	58	4.34868	1.38312	0.467924	0.163518	93	6.44396	58	4.34868	1.48182	0.567372	0.0793429
AT1G16430.1	579	Surfeit locus protein 5 subunit 22 of Mediator complex	19	2.83965	16	2.77221	1.02433	0.0346741	0.971033	11	1.76133	16	2.77221	0.635351	-0.654374	0.486421
AT1G16440.1	1566	root hair specific 3	NA	#VALUE!	NA	#VALUE!	#VALUE!	#VALUE!	NA	2	0.118403	0	#VALUE!	#VALUE!	#VALUE!	NA
AT1G16445.1	856	S-adenosyl-L-methionine-dependent methyltransferases superfamily protein	10	1.01092	12	1.40635	0.718825	-0.476288	0.674189	7	0.758142	12	1.40635	0.539086	-0.891414	0.413094
AT1G16450.1	73	pre-tRNA	NA	#VALUE!	NA	#VALUE!	#VALUE!	#VALUE!	NA	NA	#VALUE!	NA	#VALUE!	#VALUE!	#VALUE!	NA
AT1G16460.2	1379	rhodanese homologue 2	297	18.6372	315	22.9156	0.813299	-0.298142	0.0516199	318	21.3791	315	22.9156	0.932948	-0.100131	0.628759
AT1G16470.1	1059	proteasome subunit PAB1	353	28.8449	401	37.9869	0.759337	-0.397188	0.00157678	418	36.5937	401	37.9869	0.963325	-0.0539054	0.795377
AT1G16480.1	2814	Tetratricopeptide repeat (TPR)-like superfamily protein	12	0.369017	8	0.285201	1.29388	0.371709	0.770905	5	0.16473	8	0.285201	0.577592	-0.791878	0.580078
AT1G16489.1	412	other RNA	11	2.31039	5	1.21747	1.8977	0.92425	0.442847	8	1.80019	5	1.21747	1.47863	0.564266	0.720201
AT1G16490.1	1180	myb domain protein 58	16	1.17335	9	0.765149	1.53349	0.616822	0.535166	5	0.392839	9	0.765149	0.513415	-0.961803	0.458532
AT1G16500.1	1005	unknown protein; BEST Arabidopsis thaliana protein match is: unknown protein (TAIR:AT1G79160.1); Has 136 Blast hits to 134 proteins in 17 species: Archae - 0; Bacteria - 0; Metazoa - 0; Fungi - 4; Plants - 131; Viruses - 1; Other Eukaryotes - 0 (source: NCBI BLink).	107	9.21313	108	10.7806	0.854603	-0.226674	0.481124	122	11.2543	108	10.7806	1.04394	0.0620438	0.884593
AT1G16510.1	872	SAUR-like auxin-responsive protein family	133	13.1985	133	15.301	0.86259	-0.213253	0.452913	176	18.7121	133	15.301	1.22293	0.290343	0.234389
AT1G16515.1	265	unknown protein; Has 35333 Blast hits to 34131 proteins in 2444 species: Archae - 798; Bacteria - 22429; Metazoa - 974; Fungi - 991; Plants - 531; Viruses - 0; Other Eukaryotes - 9610 (source: NCBI BLink).	5	1.63273	10	3.78564	0.431295	-1.21325	0.293152	8	2.79879	10	3.78564	0.739317	-0.435734	0.746877
AT1G16520.1	1291	unknown protein; FUNCTIONS IN: molecular_function unknown; INVOLVED IN: biological_process unknown; LOCATED IN: plasma membrane; EXPRESSED IN: 22 plant structures; EXPRESSED DURING: 13 growth stages; BEST Arabidopsis thaliana protein match is: unknown protein (TAIR:AT1G56080.1); Has 243 Blast hits to 234 proteins in 69 species: Archae - 2; Bacteria - 2; Metazoa - 61; Fungi - 9; Plants - 125; Viru…	173	11.596	129	10.0242	1.15681	0.210148	0.434872	215	15.4397	129	10.0242	1.54024	0.62316	0.000959561
AT1G16530.1	642	ASYMMETRIC LEAVES 2-like 9	6	0.808734	14	2.18765	0.369681	-1.43565	0.121883	6	0.866448	14	2.18765	0.396063	-1.3362	0.165084
AT1G16540.1	2758	molybdenum cofactor sulfurase (LOS5) (ABA3)	87	2.7297	63	2.29156	1.1912	0.25241	0.525263	81	2.72281	63	2.29156	1.18819	0.248764	0.550143
AT1G16550.1	2303	pseudogene, putative cell division cycle protein, blastp match of 53% identity and 2.4e-136 P-value to GP	16	0.601195	12	0.522724	1.15012	0.201784	0.86292	24	0.966148	12	0.522724	1.84829	0.886194	0.224863
AT1G16560.1	1446	Per1-like family protein	436	26.092	400	27.7509	0.940223	-0.0889253	0.616197	497	31.865	400	27.7509	1.14825	0.19944	0.143334
AT1G16570.2	1729	UDP-Glycosyltransferase superfamily protein	52	2.60254	57	3.30724	0.786924	-0.345704	0.438414	84	4.50413	57	3.30724	1.3619	0.445621	0.215629
AT1G16590.1	980	DNA-binding HORMA family protein	22	1.94261	23	2.35444	0.825086	-0.277384	0.735421	36	3.40567	23	2.35444	1.44649	0.532557	0.377321
AT1G16600.1	265	pseudogene, putative cycloartenol synthase	0	0	1	0.378564	#VALUE!	#VALUE!	NA	0	0	1	0.378564	#VALUE!	#VALUE!	NA
AT1G16610.3	1521	arginine/serine-rich 45	546	31.0637	507	33.4398	0.928943	-0.106338	0.457984	674	41.0825	507	33.4398	1.22855	0.296957	0.00410994
AT1G16620.1	1370	transposable element gene	3	0.189492	1	0.0732259	2.58777	1.37171	0.617799	2	0.135343	1	0.0732259	1.84829	0.886194	0.801103
AT1G16630.1	2750	unknown protein; LOCATED IN: chloroplast; BEST Arabidopsis thaliana protein match is: unknown protein (TAIR:AT2G16270.1); Has 10587 Blast hits to 5736 proteins in 617 species: Archae - 88; Bacteria - 963; Metazoa - 3686; Fungi - 820; Plants - 541; Viruses - 438; Other Eukaryotes - 4051 (source: NCBI BLink).	31	0.97548	18	0.656637	1.48557	0.571018	0.38613	29	0.977668	18	0.656637	1.4889	0.57425	0.403242
AT1G16635.1	866		1	0.0999244	3	0.347527	0.28753	-1.79822	0.47778	1	0.107055	3	0.347527	0.308049	-1.69877	0.518507
AT1G16640.1	747	AP2/B3-like transcriptional factor family protein	6	0.695057	7	0.940075	0.739363	-0.435646	0.777992	4	0.496439	7	0.940075	0.528084	-0.921161	0.546208
AT1G16650.1	1714	S-adenosyl-L-methionine-dependent methyltransferases superfamily protein	28	1.41363	27	1.5803	0.894538	-0.160786	0.840915	32	1.73087	27	1.5803	1.09529	0.131306	0.872762
AT1G16660.1	4435	transposable element gene	NA	#VALUE!	NA	#VALUE!	#VALUE!	#VALUE!	NA	NA	#VALUE!	NA	#VALUE!	#VALUE!	#VALUE!	NA
AT1G16670.1	1720	Protein kinase superfamily protein	442	22.2374	398	23.2135	0.957951	-0.0619755	0.747597	525	28.2981	398	23.2135	1.21904	0.285743	0.0188509
AT1G16680.1	2143	Chaperone DnaJ-domain superfamily protein	155	6.25892	107	5.00895	1.24955	0.321404	0.216786	149	6.446	107	5.00895	1.2869	0.363895	0.159251
AT1G16690.1	1848	Enhancer of polycomb-like transcription factor protein	82	3.83974	65	3.52855	1.08819	0.121931	0.796721	73	3.66224	65	3.52855	1.03789	0.0536507	0.937104
AT1G16700.1	1061	Alpha-helical ferredoxin	353	28.7905	316	29.8784	0.963589	-0.0535098	0.812681	422	36.8743	316	29.8784	1.23415	0.303512	0.0276824
AT1G16705.2	790	p300/CBP acetyltransferase-related protein-related	5	0.547687	1	0.126987	4.31295	2.10867	0.307046	1	0.117354	1	0.126987	0.924147	-0.113806	0.983712
AT1G16710.1	5954	histone acetyltransferase of the CBP family 12	393	5.7118	261	4.39761	1.29884	0.377226	0.00708329	371	5.77685	261	4.39761	1.31363	0.393563	0.00590037
AT1G16720.1	2100	high chlorophyll fluorescence phenotype 173	2917	120.201	3098	147.995	0.812193	-0.300105	3.06649e-14	3267	144.23	3098	147.995	0.97456	-0.0371768	0.55147
AT1G16730.1	858	unknown protein 6	196	19.7678	241	28.1783	0.701525	-0.511433	0.00208955	268	28.9583	241	28.1783	1.02768	0.0393938	0.89386
AT1G16740.1	594	Ribosomal protein L20	158	23.0176	158	26.6843	0.86259	-0.213253	0.40621	169	26.3771	158	26.6843	0.988486	-0.0167074	0.976526
AT1G16750.1	1895	Protein of unknown function, DUF547	80	3.65317	67	3.54692	1.02996	0.0425854	0.941352	66	3.22895	67	3.54692	0.910354	-0.135501	0.794472
AT1G16760.1	2277	Protein kinase protein with adenine nucleotide alpha hydrolases-like domain	NA	#VALUE!	NA	#VALUE!	#VALUE!	#VALUE!	NA	NA	#VALUE!	NA	#VALUE!	#VALUE!	#VALUE!	NA
AT1G16770.1	1264	unknown protein; Has 109 Blast hits to 109 proteins in 52 species: Archae - 0; Bacteria - 4; Metazoa - 0; Fungi - 71; Plants - 32; Viruses - 0; Other Eukaryotes - 2 (source: NCBI BLink).	2	0.136922	2	0.158733	0.86259	-0.213253	0.952103	4	0.293386	2	0.158733	1.84829	0.886194	0.704248
AT1G16780.1	2839	Inorganic H pyrophosphatase family protein	79	2.40797	57	2.01416	1.19552	0.257637	0.542875	65	2.12263	57	2.01416	1.05385	0.0756717	0.903079
AT1G16790.1	657	ribosomal protein-related	15	1.97567	15	2.2904	0.86259	-0.213253	0.844802	14	1.97555	15	2.2904	0.862537	-0.213342	0.851028
AT1G16800.1	6384	P-loop containing nucleoside triphosphate hydrolases superfamily protein	93	1.26061	68	1.06857	1.17972	0.238443	0.53821	77	1.11821	68	1.06857	1.04646	0.0655176	0.908965
AT1G16810.1	728	unknown protein; CONTAINS InterPro DOMAIN/s: Protein of unknown function DUF1754, eukaryotic (InterPro:IPR013865); Has 395 Blast hits to 394 proteins in 162 species: Archae - 0; Bacteria - 0; Metazoa - 181; Fungi - 91; Plants - 65; Viruses - 0; Other Eukaryotes - 58 (source: NCBI BLink).	168	19.9695	182	25.0799	0.796237	-0.328731	0.121829	207	26.3612	182	25.0799	1.05109	0.0718862	0.810901
AT1G16820.1	646	vacuolar ATP synthase catalytic subunit-related / V-ATPase-related / vacuolar proton pump-related	2	0.267909	5	0.776467	0.345036	-1.53518	0.395107	4	0.574055	5	0.776467	0.739317	-0.435734	0.830987
AT1G16825.1	651	Reticulon family protein	6	0.797554	15	2.31151	0.345036	-1.53518	0.0856663	7	0.996881	15	2.31151	0.431268	-1.21334	0.188575
AT1G16830.1	1848	Pentatricopeptide repeat (PPR) superfamily protein	12	0.561913	12	0.651425	0.86259	-0.213253	0.865939	14	0.702348	12	0.651425	1.07817	0.108586	0.945458
AT1G16840.4	934	unknown protein; BEST Arabidopsis thaliana protein match is: unknown protein (TAIR:AT1G78890.1); Has 35333 Blast hits to 34131 proteins in 2444 species: Archae - 798; Bacteria - 22429; Metazoa - 974; Fungi - 991; Plants - 531; Viruses - 0; Other Eukaryotes - 9610 (source: NCBI BLink).	131	12.1371	106	11.3853	1.06603	0.0922491	0.805439	148	14.6907	106	11.3853	1.29032	0.367727	0.155905
AT1G16850.1	747	unknown protein; FUNCTIONS IN: molecular_function unknown; INVOLVED IN: response to salt stress; LOCATED IN: endomembrane system; EXPRESSED IN: leaf apex, leaf whorl, male gametophyte, flower, leaf; EXPRESSED DURING: LP.06 six leaves visible, LP.04 four leaves visible, LP.10 ten leaves visible, petal differentiation and expansion stage, LP.08 eight leaves visible; BEST Arabidopsis thaliana protei…	10	1.15843	13	1.74585	0.663531	-0.591765	0.571083	10	1.2411	13	1.74585	0.710882	-0.492318	0.659742
AT1G16858.1	2258	conserved peptide upstream open reading frame 55	88	3.37247	138	6.13113	0.550057	-0.862346	0.000123937	127	5.21442	138	6.13113	0.850483	-0.233646	0.415093
AT1G16860.1	2258	Ubiquitin-specific protease family C19-related protein	125	4.79044	112	4.97599	0.962712	-0.0548241	0.89949	121	4.96807	112	4.97599	0.998409	-0.00229777	0.995207
AT1G16870.1	1769	mitochondrial 28S ribosomal protein S29-related	193	9.44102	118	6.69175	1.41085	0.496561	0.0176478	165	8.64734	118	6.69175	1.29224	0.369873	0.12623
AT1G16880.1	1260	uridylyltransferase-related	3426	235.292	3504	278.984	0.843388	-0.245731	4.41302e-11	3525	259.367	3504	278.984	0.929685	-0.105186	0.0159793
AT1G16890.3	1019	ubiquitin-conjugating enzyme 36	669	56.8122	646	63.598	0.893301	-0.162781	0.142488	747	67.963	646	63.598	1.06863	0.095768	0.449801
AT1G16900.1	2084	Alg9-like mannosyltransferase family	161	6.68525	171	8.23159	0.812146	-0.300189	0.182787	202	8.98628	171	8.23159	1.09168	0.126553	0.643319
AT1G16905.1	1386	Curculin-like (mannose-binding) lectin family protein	NA	#VALUE!	NA	#VALUE!	#VALUE!	#VALUE!	NA	NA	#VALUE!	NA	#VALUE!	#VALUE!	#VALUE!	NA
AT1G16910.1	925	Protein of unknown function (DUF640)	1	0.0935509	1	0.108453	0.86259	-0.213253	0.960504	0	0	1	0.108453	#VALUE!	#VALUE!	NA
AT1G16916.1	465	unknown protein; FUNCTIONS IN: molecular_function unknown; INVOLVED IN: biological_process unknown; LOCATED IN: cellular_component unknown; Has 30201 Blast hits to 17322 proteins in 780 species: Archae - 12; Bacteria - 1396; Metazoa - 17338; Fungi - 3422; Plants - 5037; Viruses - 0; Other Eukaryotes - 2996 (source: NCBI BLink).	15	2.79144	10	2.15741	1.29388	0.371709	0.739872	14	2.79127	10	2.15741	1.29381	0.371621	0.754154
AT1G16920.1	912	RAB GTPase homolog A1B	95	9.01402	83	9.12995	0.987302	-0.0184373	0.964439	97	9.86059	83	9.12995	1.08003	0.111067	0.796912
AT1G16930.1	1350	F-box/RNI-like/FBD-like domains-containing protein	25	1.60249	24	1.78346	0.898531	-0.15436	0.859968	32	2.19757	24	1.78346	1.2322	0.301231	0.678044
AT1G16940.1	1305	F-box/RNI-like/FBD-like domains-containing protein	NA	#VALUE!	NA	#VALUE!	#VALUE!	#VALUE!	NA	NA	#VALUE!	NA	#VALUE!	#VALUE!	#VALUE!	NA
AT1G16950.1	551	unknown protein; FUNCTIONS IN: molecular_function unknown; INVOLVED IN: biological_process unknown; LOCATED IN: endomembrane system; EXPRESSED IN: stamen; EXPRESSED DURING: 4 anthesis; Has 17 Blast hits to 17 proteins in 5 species: Archae - 0; Bacteria - 0; Metazoa - 0; Fungi - 0; Plants - 17; Viruses - 0; Other Eukaryotes - 0 (source: NCBI BLink).	0	0	1	0.182068	#VALUE!	#VALUE!	NA	2	0.336515	1	0.182068	1.84829	0.886194	0.801103
AT1G16960.1	676	Ubiquitin domain-containing protein	30	3.84029	34	5.04565	0.761109	-0.393826	0.511845	40	5.48579	34	5.04565	1.08723	0.120659	0.866022
AT1G16970.1	2333	KU70 homolog	178	6.60229	116	4.98802	1.32363	0.404499	0.0760342	163	6.47738	116	4.98802	1.29859	0.376941	0.120578
AT1G16980.1	2466	trehalose-phosphatase/synthase 2	NA	#VALUE!	NA	#VALUE!	#VALUE!	#VALUE!	NA	NA	#VALUE!	NA	#VALUE!	#VALUE!	#VALUE!	NA
AT1G17000.1	2352	trehalose-phosphatase/synthase 3	NA	#VALUE!	NA	#VALUE!	#VALUE!	#VALUE!	NA	NA	#VALUE!	NA	#VALUE!	#VALUE!	#VALUE!	NA
AT1G17010.1	1355	2-oxoglutarate (2OG) and Fe(II)-dependent oxygenase superfamily protein	NA	#VALUE!	NA	#VALUE!	#VALUE!	#VALUE!	NA	NA	#VALUE!	NA	#VALUE!	#VALUE!	#VALUE!	NA
AT1G17020.1	1401	senescence-related gene 1	50	3.08831	89	6.3729	0.484601	-1.04513	0.000346574	112	7.4115	89	6.3729	1.16297	0.217815	0.53396
AT1G17030.1	1659	unknown protein; FUNCTIONS IN: molecular_function unknown; INVOLVED IN: biological_process unknown; LOCATED IN: endomembrane system; BEST Arabidopsis thaliana protein match is: unknown protein (TAIR:AT2G47010.2); Has 70 Blast hits to 70 proteins in 13 species: Archae - 0; Bacteria - 0; Metazoa - 0; Fungi - 0; Plants - 69; Viruses - 0; Other Eukaryotes - 1 (source: NCBI BLink).	3	0.156482	2	0.12094	1.29388	0.371709	0.90146	7	0.391181	2	0.12094	3.23451	1.69355	0.291286
AT1G17040.2	2394	SH2 domain protein A	73	2.63869	54	2.26285	1.16609	0.221684	0.628944	73	2.82699	54	2.26285	1.24931	0.321131	0.444578
AT1G17050.1	1591	solanesyl diphosphate synthase 2	1002	54.4988	766	48.2996	1.12835	0.174213	0.0550355	980	57.106	766	48.2996	1.18233	0.241631	0.0045394
AT1G17060.1	1817	cytochrome p450 72c1	22	1.04775	17	0.938597	1.11629	0.158715	0.876426	12	0.612283	17	0.938597	0.652339	-0.616306	0.497782
AT1G17070.1	2743	GC-rich sequence DNA-binding factor-like protein with Tuftelin interacting domain	129	4.06962	87	3.18184	1.27901	0.35503	0.215528	146	4.93461	87	3.18184	1.55087	0.633075	0.00814285
AT1G17080.1	724	Ribosomal protein L18ae family	254	30.3588	283	39.2133	0.774197	-0.369227	0.0188776	371	47.5074	283	39.2133	1.21151	0.276811	0.0703326
AT1G17090.1	667	unknown protein; INVOLVED IN: biological_process unknown; LOCATED IN: endomembrane system; EXPRESSED IN: 17 plant structures; EXPRESSED DURING: 7 growth stages; Has 5 Blast hits to 5 proteins in 2 species: Archae - 0; Bacteria - 0; Metazoa - 0; Fungi - 0; Plants - 5; Viruses - 0; Other Eukaryotes - 0 (source: NCBI BLink).	20	2.59474	28	4.21131	0.616136	-0.69868	0.261142	24	3.33589	28	4.21131	0.792126	-0.336199	0.647209
AT1G17100.1	911	SOUL heme-binding family protein	911	86.5346	1019	112.212	0.771167	-0.374885	2.63313e-07	1150	117.032	1019	112.212	1.04295	0.0606737	0.579329
AT1G17110.2	3392	ubiquitin-specific protease 15	521	13.2914	325	9.61198	1.3828	0.46759	4.90238e-05	451	12.3267	325	9.61198	1.28243	0.358882	0.00521851
AT1G17120.1	2003	cationic amino acid transporter 8	161	6.9556	146	7.31235	0.951212	-0.0721611	0.827342	153	7.08169	146	7.31235	0.968455	-0.0462428	0.909944
AT1G17130.2	1358	Family of unknown function (DUF572)	348	22.1753	251	18.5421	1.19594	0.258146	0.112734	353	24.0991	251	18.5421	1.2997	0.378175	0.0108069
AT1G17140.1	1497	interactor of constitutive active rops 1	235	13.5842	184	12.3305	1.10168	0.139702	0.566436	231	14.3059	184	12.3305	1.16021	0.214381	0.329333
AT1G17145.1	1422	RING/U-box superfamily protein	115	6.99822	85	5.99659	1.16703	0.222846	0.513872	102	6.65008	85	5.99659	1.10898	0.149228	0.714963
AT1G17147.1	579	VQ motif-containing protein	17	2.54074	12	2.07916	1.222	0.289247	0.781755	20	3.20242	12	2.07916	1.54024	0.62316	0.467659
AT1G17150.1	1209	Pectin lyase-like superfamily protein	NA	#VALUE!	NA	#VALUE!	#VALUE!	#VALUE!	NA	NA	#VALUE!	NA	#VALUE!	#VALUE!	#VALUE!	NA
AT1G17160.1	1324	pfkB-like carbohydrate kinase family protein	153	9.99984	147	11.1382	0.897798	-0.155538	0.592545	192	13.4443	147	11.1382	1.20705	0.271484	0.247215
AT1G17170.1	855	glutathione S-transferase TAU 24	23	2.32783	36	4.22398	0.551099	-0.859617	0.0960675	24	2.60238	36	4.22398	0.616098	-0.698769	0.202603
AT1G17180.1	857	glutathione S-transferase TAU 25	1	0.100974	2	0.234118	0.431295	-1.21325	0.70529	0	0	2	0.234118	#VALUE!	#VALUE!	NA
AT1G17190.1	935	glutathione S-transferase tau 26	8	0.740403	6	0.643761	1.15012	0.201784	0.912151	11	1.0907	6	0.643761	1.69427	0.760663	0.53611
AT1G17200.1	866	Uncharacterised protein family (UPF0497)	188	18.7858	222	25.717	0.730481	-0.45308	0.0105516	215	23.0169	222	25.717	0.895007	-0.160029	0.488395
AT1G17210.1	3348	IAP-like protein 1	735	18.9973	644	19.2968	0.984477	-0.0225699	0.899915	904	25.0328	644	19.2968	1.29725	0.375456	7.82768e-06
AT1G17220.1	3686	Translation initiation factor 2, small GTP-binding protein	4281	100.503	3458	94.1141	1.06789	0.0947565	0.0234228	4292	107.952	3458	94.1141	1.14703	0.197906	5.2105e-08
AT1G17230.1	3577	Leucine-rich receptor-like protein kinase family protein	163	3.94329	90	2.52411	1.56225	0.643622	0.00429594	146	3.78408	90	2.52411	1.49917	0.584165	0.0156088
AT1G17232.1	1229	Potential natural antisense gene, locus overlaps with AT1G17230	38	2.6756	18	1.46928	1.82102	0.864749	0.114263	32	2.41393	18	1.46928	1.64293	0.716269	0.248918
AT1G17235.1	360	ROTUNDIFOLIA like 11	NA	#VALUE!	NA	#VALUE!	#VALUE!	#VALUE!	NA	2	0.515055	0	#VALUE!	#VALUE!	#VALUE!	NA
AT1G17240.1	2302	receptor like protein 2	18	0.676639	23	1.00232	0.67507	-0.56689	0.437901	27	1.08739	23	1.00232	1.08487	0.117519	0.904016
AT1G17250.1	2271	receptor like protein 3	41	1.56227	52	2.29706	0.680119	-0.556141	0.195555	47	1.9187	52	2.29706	0.835287	-0.259657	0.618167
AT1G17255.1	3072	other RNA	48	1.3521	54	1.76343	0.766746	-0.383178	0.395257	59	1.78056	54	1.76343	1.00972	0.0139495	0.978589
AT1G17260.1	2844	autoinhibited H(+)-ATPase isoform 10	13	0.395552	8	0.282193	1.40171	0.487186	0.677561	9	0.293386	8	0.282193	1.03967	0.0561189	0.984383
AT1G17270.1	1958	O-fucosyltransferase family protein	41	1.81201	26	1.33213	1.36024	0.443859	0.44236	41	1.94132	26	1.33213	1.45731	0.543306	0.323887
AT1G17275.1	3261	transposable element gene	NA	#VALUE!	NA	#VALUE!	#VALUE!	#VALUE!	NA	NA	#VALUE!	NA	#VALUE!	#VALUE!	#VALUE!	NA
AT1G17277.1	498	transposable element gene	NA	#VALUE!	NA	#VALUE!	#VALUE!	#VALUE!	NA	NA	#VALUE!	NA	#VALUE!	#VALUE!	#VALUE!	NA
AT1G17280.1	1135	ubiquitin-conjugating enzyme 34	256	19.5179	253	22.362	0.872818	-0.196247	0.311028	336	27.4454	253	22.362	1.22733	0.295518	0.0656382
AT1G17285.1	537	unknown protein; FUNCTIONS IN: molecular_function unknown; INVOLVED IN: biological_process unknown; LOCATED IN: endomembrane system; BEST Arabidopsis thaliana protein match is: unknown protein (TAIR:AT1G17300.1); Has 35333 Blast hits to 34131 proteins in 2444 species: Archae - 798; Bacteria - 22429; Metazoa - 974; Fungi - 991; Plants - 531; Viruses - 0; Other Eukaryotes - 9610 (source: NCBI BLink…	NA	#VALUE!	NA	#VALUE!	#VALUE!	#VALUE!	NA	NA	#VALUE!	NA	#VALUE!	#VALUE!	#VALUE!	NA
AT1G17290.1	2080	alanine aminotransferas	1733	72.0983	1994	96.1717	0.749683	-0.415647	7.48165e-17	2152	95.9191	1994	96.1717	0.997374	-0.00379342	0.982878
AT1G17300.1	695	unknown protein; BEST Arabidopsis thaliana protein match is: unknown protein (TAIR:AT1G17285.1); Has 27 Blast hits to 27 proteins in 4 species: Archae - 0; Bacteria - 0; Metazoa - 0; Fungi - 0; Plants - 27; Viruses - 0; Other Eukaryotes - 0 (source: NCBI BLink).	NA	#VALUE!	NA	#VALUE!	#VALUE!	#VALUE!	NA	NA	#VALUE!	NA	#VALUE!	#VALUE!	#VALUE!	NA
AT1G17310.1	654	MADS-box transcription factor family protein	NA	#VALUE!	NA	#VALUE!	#VALUE!	#VALUE!	NA	NA	#VALUE!	NA	#VALUE!	#VALUE!	#VALUE!	NA
AT1G17330.1	962	Metal-dependent phosphohydrolase	181	16.2814	164	17.1023	0.952005	-0.0709596	0.817675	204	19.6599	164	17.1023	1.14955	0.201067	0.408068
AT1G17340.1	2987	Phosphoinositide phosphatase family protein	395	11.4433	380	12.7624	0.896639	-0.1574	0.315837	442	13.7187	380	12.7624	1.07493	0.104241	0.548924
AT1G17345.1	788	SAUR-like auxin-responsive protein family	1	0.109815	4	0.509236	0.215647	-2.21325	0.310577	0	0	4	0.509236	#VALUE!	#VALUE!	NA
AT1G17350.2	917	NADH:ubiquinone oxidoreductase intermediate-associated protein 30	20	1.88734	15	1.64099	1.15012	0.201784	0.841246	16	1.61762	15	1.64099	0.985757	-0.0206967	0.984249
AT1G17360.1	3530	BEST Arabidopsis thaliana protein match is: COP1-interacting protein-related (TAIR:AT1G72410.1); Has 9949 Blast hits to 7480 proteins in 576 species: Archae - 12; Bacteria - 1007; Metazoa - 3636; Fungi - 982; Plants - 444; Viruses - 50; Other Eukaryotes - 3818 (source: NCBI BLink).	540	13.2376	360	10.2309	1.29388	0.371709	0.00132776	419	11.0044	360	10.2309	1.0756	0.105147	0.558918
AT1G17370.1	1772	oligouridylate binding protein 1B	778	37.9932	773	43.7624	0.868169	-0.203952	0.030069	928	48.5524	773	43.7624	1.10945	0.14985	0.127064
AT1G17380.1	1133	jasmonate-zim-domain protein 5	125	9.54706	77	6.81783	1.40031	0.485744	0.0789439	106	8.67366	77	6.81783	1.2722	0.347328	0.286108
AT1G17390.1	1024	transposable element gene	0	0	1	0.0979682	#VALUE!	#VALUE!	NA	0	0	1	0.0979682	#VALUE!	#VALUE!	NA
AT1G17400.1	1477	unknown protein; BEST Arabidopsis thaliana protein match is: unknown protein (TAIR:AT1G72490.1); Has 30201 Blast hits to 17322 proteins in 780 species: Archae - 12; Bacteria - 1396; Metazoa - 17338; Fungi - 3422; Plants - 5037; Viruses - 0; Other Eukaryotes - 2996 (source: NCBI BLink).	3	0.175764	2	0.135842	1.29388	0.371709	0.90146	3	0.188307	2	0.135842	1.38622	0.471156	0.867015
AT1G17410.1	795	Nucleoside diphosphate kinase family protein	18	1.95927	16	2.01901	0.970414	-0.0433285	0.96308	22	2.56556	16	2.01901	1.2707	0.345626	0.704015
AT1G17420.1	2957	lipoxygenase 3	224	6.5552	216	7.32804	0.894538	-0.160786	0.473795	248	7.77547	216	7.32804	1.06106	0.0855027	0.747494
AT1G17430.1	1136	alpha/beta-Hydrolases superfamily protein	71	5.40841	53	4.6804	1.15554	0.208573	0.661477	74	6.0392	53	4.6804	1.29032	0.367727	0.365903
AT1G17440.1	2497	Transcription initiation factor TFIID subunit A	837	29.0066	831	33.3863	0.868818	-0.202874	0.0239823	1056	39.2077	831	33.3863	1.17437	0.231883	0.00464926
AT1G17450.2	5926	B-block binding subunit of TFIIIC	187	2.73067	180	3.04717	0.896135	-0.158212	0.533413	215	3.36359	180	3.04717	1.10384	0.142534	0.578518
AT1G17455.1	810	ELF4-like 4	20	2.13666	16	1.98162	1.07824	0.108675	0.925744	21	2.40359	16	1.98162	1.21294	0.278511	0.774804
AT1G17460.2	2234	TRF-like 3	19	0.73597	15	0.673586	1.09261	0.127783	0.913156	19	0.788491	15	0.673586	1.17059	0.227231	0.828075
AT1G17470.1	1573	developmentally regulated G-protein 1	672	36.9684	599	38.2018	0.967713	-0.0473482	0.767231	759	44.7342	599	38.2018	1.171	0.227738	0.0241607
AT1G17480.1	1464	IQ-domain 7	31	1.83236	23	1.57606	1.16262	0.217381	0.777873	32	2.02645	23	1.57606	1.28577	0.362632	0.603597
AT1G17490.1	569	unknown protein; BEST Arabidopsis thaliana protein match is: unknown protein (TAIR:AT1G72690.1); Has 57 Blast hits to 45 proteins in 9 species: Archae - 0; Bacteria - 0; Metazoa - 0; Fungi - 0; Plants - 57; Viruses - 0; Other Eukaryotes - 0 (source: NCBI BLink).	83	12.6228	84	14.8099	0.852321	-0.230531	0.544214	92	14.99	84	14.8099	1.01216	0.0174385	0.984809
AT1G17495.1	4173	transposable element gene	NA	#VALUE!	NA	#VALUE!	#VALUE!	#VALUE!	NA	NA	#VALUE!	NA	#VALUE!	#VALUE!	#VALUE!	NA
AT1G17500.1	3953	ATPase E1-E2 type family protein / haloacid dehalogenase-like hydrolase family protein	314	6.87373	307	7.79106	0.882258	-0.180728	0.301169	403	9.45158	307	7.79106	1.21313	0.278735	0.054189
AT1G17510.1	667	unknown protein; Has 11 Blast hits to 11 proteins in 4 species: Archae - 0; Bacteria - 0; Metazoa - 0; Fungi - 0; Plants - 11; Viruses - 0; Other Eukaryotes - 0 (source: NCBI BLink).	15	1.94605	17	2.55687	0.761109	-0.393826	0.674708	28	3.89187	17	2.55687	1.52212	0.606086	0.382951
AT1G17520.1	1375	Homeodomain-like/winged-helix DNA-binding family protein	72	4.53126	76	5.54493	0.81719	-0.291256	0.445109	113	7.61907	76	5.54493	1.37406	0.458445	0.121297
AT1G17530.1	876	translocase of inner mitochondrial membrane 23	183	18.0774	193	22.1024	0.817896	-0.290011	0.167863	237	25.0825	193	22.1024	1.13483	0.18248	0.42017
AT1G17540.1	2574	Protein kinase protein with adenine nucleotide alpha hydrolases-like domain	0	0	1	0.0389742	#VALUE!	#VALUE!	NA	0	0	1	0.0389742	#VALUE!	#VALUE!	NA
AT1G17545.1	540	Protein phosphatase 2C family protein	NA	#VALUE!	NA	#VALUE!	#VALUE!	#VALUE!	NA	NA	#VALUE!	NA	#VALUE!	#VALUE!	#VALUE!	NA
AT1G17550.1	2441	homology to ABI2	762	27.0132	646	26.5491	1.01748	0.0250034	0.884655	933	35.4356	646	26.5491	1.33472	0.416537	3.46225e-07
AT1G17560.1	880	Ribosomal protein L14p/L23e family protein	36	3.54005	14	1.59599	2.21809	1.14932	0.0398052	18	1.89634	14	1.59599	1.18819	0.248764	0.813391
AT1G17570.1	82	pre-tRNA	NA	#VALUE!	NA	#VALUE!	#VALUE!	#VALUE!	NA	NA	#VALUE!	NA	#VALUE!	#VALUE!	#VALUE!	NA
AT1G17580.1	4960	myosin 1	330	5.75734	283	5.72387	1.00585	0.00841051	0.970458	312	5.83175	283	5.72387	1.01885	0.0269379	0.931844
AT1G17590.1	1452	nuclear factor Y, subunit A8	70	4.17178	39	2.69453	1.54824	0.630627	0.10119	74	4.72489	39	2.69453	1.75351	0.810245	0.0234289
AT1G17600.1	3332	Disease resistance protein (TIR-NBS-LRR class) family	210	5.45386	171	5.14845	1.05932	0.0831395	0.775106	222	6.17695	171	5.14845	1.19977	0.262757	0.222136
AT1G17610.1	1463	Disease resistance protein (TIR-NBS class)	89	5.26423	91	6.23997	0.843632	-0.245315	0.486137	107	6.78056	91	6.23997	1.08663	0.119866	0.774825
AT1G17615.1	1143	Disease resistance protein (TIR-NBS class)	27	2.04412	18	1.57983	1.29388	0.371709	0.632502	31	2.51444	18	1.57983	1.59159	0.670465	0.294361
AT1G17620.1	1076	Late embryogenesis abundant (LEA) hydroxyproline-rich glycoprotein family	337	27.1024	321	29.928	0.905585	-0.143078	0.427202	449	38.6866	321	29.928	1.29265	0.370336	0.00387469
AT1G17630.1	2196	Pentatricopeptide repeat (PPR-like) superfamily protein	17	0.669894	17	0.776608	0.86259	-0.213253	0.831697	14	0.591047	17	0.776608	0.761062	-0.393914	0.689527
AT1G17640.1	1110	RNA-binding (RRM/RBD/RNP motifs) family protein	32	2.49469	29	2.62096	0.951823	-0.0712345	0.940254	31	2.5892	29	2.62096	0.987881	-0.0175908	0.980743
AT1G17650.1	1242	glyoxylate reductase 2	173	12.0535	106	8.56189	1.40781	0.493454	0.0277369	96	7.16598	106	8.56189	0.836963	-0.256764	0.438008
AT1G17660.1	72	pre-tRNA	NA	#VALUE!	NA	#VALUE!	#VALUE!	#VALUE!	NA	NA	#VALUE!	NA	#VALUE!	#VALUE!	#VALUE!	NA
AT1G17665.1	1196	unknown protein; FUNCTIONS IN: molecular_function unknown; INVOLVED IN: biological_process unknown; LOCATED IN: endomembrane system; EXPRESSED IN: 15 plant structures; EXPRESSED DURING: 11 growth stages; Has 149 Blast hits to 146 proteins in 39 species: Archae - 0; Bacteria - 4; Metazoa - 21; Fungi - 5; Plants - 30; Viruses - 0; Other Eukaryotes - 89 (source: NCBI BLink).	1	0.0723533	1	0.0838792	0.86259	-0.213253	0.960504	5	0.387583	1	0.0838792	4.62073	2.20812	0.28666
AT1G17670.1	74	pre-tRNA	NA	#VALUE!	NA	#VALUE!	#VALUE!	#VALUE!	NA	NA	#VALUE!	NA	#VALUE!	#VALUE!	#VALUE!	NA
AT1G17680.1	3176	tetratricopeptide repeat (TPR)-containing protein	173	4.71363	103	3.25343	1.44882	0.534874	0.0158547	203	5.92573	103	3.25343	1.82138	0.865029	7.26886e-06
AT1G17690.1	2571	FUNCTIONS IN: molecular_function unknown; INVOLVED IN: biological_process unknown; LOCATED IN: nucleus; EXPRESSED IN: 24 plant structures; EXPRESSED DURING: 13 growth stages; CONTAINS InterPro DOMAIN/s: Digestive organ expansion factor, predicted (InterPro:IPR010678); Has 25006 Blast hits to 13379 proteins in 904 species: Archae - 102; Bacteria - 5571; Metazoa - 7448; Fungi - 3168; Plants - 1056;…	184	6.19306	137	5.34569	1.15851	0.212276	0.407509	165	5.94988	137	5.34569	1.11302	0.154484	0.602469
AT1G17700.1	807	prenylated RAB acceptor 1.F1	32	3.43136	14	1.74036	1.97163	0.979392	0.106559	27	3.10182	14	1.74036	1.78228	0.833726	0.220568
AT1G17710.1	1095	Pyridoxal phosphate phosphatase-related protein	66	5.21578	97	8.88675	0.586917	-0.768772	0.00588035	170	14.3933	97	8.88675	1.61964	0.695672	0.00126423
AT1G17720.1	2565	Protein phosphatase 2A, regulatory subunit PR55	597	20.1408	591	23.1145	0.871347	-0.198681	0.0765446	653	23.6022	591	23.1145	1.0211	0.0301188	0.865789
AT1G17730.1	895	vacuolar protein sorting 46.1	207	20.0141	152	17.0375	1.17471	0.232306	0.316898	194	20.0958	152	17.0375	1.1795	0.238179	0.320651
AT1G17744.1	1023	unknown protein; FUNCTIONS IN: molecular_function unknown; INVOLVED IN: biological_process unknown; LOCATED IN: cellular_component unknown; EXPRESSED IN: stem; Has 30201 Blast hits to 17322 proteins in 780 species: Archae - 12; Bacteria - 1396; Metazoa - 17338; Fungi - 3422; Plants - 5037; Viruses - 0; Other Eukaryotes - 2996 (source: NCBI BLink).	239	20.2168	292	28.6347	0.706024	-0.502211	0.000696844	459	41.5971	292	28.6347	1.45268	0.53872	9.07393e-06
AT1G17745.2	2360	D-3-phosphoglycerate dehydrogenase	2419	88.6979	2075	88.2046	1.00559	0.00804597	0.94222	3142	123.43	2075	88.2046	1.39936	0.484766	3.98973e-31
AT1G17750.1	3379	PEP1 receptor 2	30	0.768285	23	0.682849	1.12512	0.170075	0.834059	15	0.411556	23	0.682849	0.602704	-0.730477	0.315039
AT1G17760.1	2652	Tetratricopeptide repeat (TPR)-like superfamily protein	187	6.1018	168	6.35508	0.960145	-0.0586764	0.855431	227	7.93558	168	6.35508	1.2487	0.320425	0.114528
AT1G17770.1	2082	SU(VAR)3-9 homolog 7	NA	#VALUE!	NA	#VALUE!	#VALUE!	#VALUE!	NA	NA	#VALUE!	NA	#VALUE!	#VALUE!	#VALUE!	NA
AT1G17780.2	1289	unknown protein; BEST Arabidopsis thaliana protein match is: unknown protein (TAIR:AT2G16575.1); Has 35333 Blast hits to 34131 proteins in 2444 species: Archae - 798; Bacteria - 22429; Metazoa - 974; Fungi - 991; Plants - 531; Viruses - 0; Other Eukaryotes - 9610 (source: NCBI BLink).	137	9.19723	127	9.88408	0.93051	-0.103906	0.767032	163	11.7236	127	9.88408	1.18611	0.246237	0.356854
AT1G17790.1	1768	DNA-binding bromodomain-containing protein	68	3.32825	50	2.83709	1.17312	0.230353	0.628191	60	3.14626	50	2.83709	1.10898	0.149228	0.794596
AT1G17800.1	545	early nodulin-like protein 22	NA	#VALUE!	NA	#VALUE!	#VALUE!	#VALUE!	NA	NA	#VALUE!	NA	#VALUE!	#VALUE!	#VALUE!	NA
AT1G17810.1	1173	beta-tonoplast intrinsic protein	1	0.073772	2	0.171048	0.431295	-1.21325	0.70529	0	0	2	0.171048	#VALUE!	#VALUE!	NA
AT1G17820.1	2856	Putative integral membrane protein conserved region (DUF2404)	181	5.48416	148	5.19863	1.05492	0.0771391	0.809884	184	5.97291	148	5.19863	1.14894	0.200303	0.439482
AT1G17830.1	1589	Protein of unknown function (DUF789)	17	0.925795	28	1.76774	0.523715	-0.933146	0.120344	31	1.80869	28	1.76774	1.02316	0.0330353	0.981541
AT1G17840.1	3045	white-brown complex homolog protein 11	1069	30.3795	1161	38.2499	0.794236	-0.33236	1.10869e-06	1320	40.1895	1161	38.2499	1.05071	0.0713639	0.453022
AT1G17850.2	2011	Rhodanese/Cell cycle control phosphatase superfamily protein	74	3.18427	60	2.99312	1.06386	0.0893093	0.868131	65	2.99659	60	2.99312	1.00116	0.00167113	0.997893
AT1G17860.1	738	Kunitz family trypsin and protease inhibitor protein	95	11.1393	63	8.56386	1.30073	0.379322	0.271648	112	14.0698	63	8.56386	1.64293	0.716269	0.0101936
AT1G17870.1	1856	ethylene-dependent gravitropism-deficient and yellow-green-like 3	1191	55.5294	124	6.70238	8.28504	3.05051	1.43491e-186	1624	81.1212	124	6.70238	12.1033	3.59733	2.31211e-302
AT1G17880.1	778	basic transcription factor 3	1074	119.458	907	116.953	1.02141	0.0305661	0.817458	987	117.615	907	116.953	1.00566	0.00814145	0.971611
AT1G17890.1	1353	NAD(P)-binding Rossmann-fold superfamily protein	287	18.3558	233	17.276	1.0625	0.0874673	0.71291	286	19.5972	233	17.276	1.13436	0.181879	0.363347
AT1G17900.1	763	transposable element gene	NA	#VALUE!	NA	#VALUE!	#VALUE!	#VALUE!	NA	NA	#VALUE!	NA	#VALUE!	#VALUE!	#VALUE!	NA
AT1G17910.1	2295	Wall-associated kinase family protein	NA	#VALUE!	NA	#VALUE!	#VALUE!	#VALUE!	NA	NA	#VALUE!	NA	#VALUE!	#VALUE!	#VALUE!	NA
AT1G17920.1	2755	homeodomain GLABROUS 12	35	1.09935	23	0.837513	1.31264	0.392468	0.546589	30	1.00955	23	0.837513	1.20541	0.269523	0.729322
AT1G17930.1	1987	Aminotransferase-like, plant mobile domain family protein	100	4.35504	52	2.62537	1.65883	0.730163	0.0154208	96	4.47919	52	2.62537	1.70612	0.770717	0.011539
AT1G17940.1	1734	Endosomal targeting BRO1-like domain-containing protein	67	3.34361	72	4.16551	0.802688	-0.317089	0.414491	102	5.45352	72	4.16551	1.30921	0.388694	0.233198
AT1G17950.1	1123	myb domain protein 52	3	0.23117	4	0.357327	0.646942	-0.628291	0.772083	1	0.0825556	4	0.357327	0.231037	-2.11381	0.349094
AT1G17960.1	1565	Threonyl-tRNA synthetase	2	0.110587	2	0.128204	0.86259	-0.213253	0.952103	0	0	2	0.128204	#VALUE!	#VALUE!	NA
AT1G17970.1	1505	RING/U-box superfamily protein	48	2.75991	58	3.86613	0.713867	-0.486272	0.235508	51	3.14167	58	3.86613	0.812612	-0.299362	0.525051
AT1G17980.1	2667	poly(A) polymerase 1	259	8.40362	268	10.0808	0.833622	-0.262534	0.1315	328	11.4019	268	10.0808	1.13105	0.177657	0.333691
AT1G17990.1	1532	FMN-linked oxidoreductases superfamily protein	180	10.1672	119	7.79244	1.30476	0.383782	0.0929842	175	10.5902	119	7.79244	1.35904	0.442587	0.0491213
AT1G18000.1	1687	Major facilitator superfamily protein	203	10.4129	214	12.7258	0.818251	-0.289385	0.141975	270	14.838	214	12.7258	1.16598	0.221543	0.262716
AT1G18010.1	1587	Major facilitator superfamily protein	186	10.142	204	12.8955	0.786479	-0.34652	0.0770331	207	12.0926	204	12.8955	0.937737	-0.0927445	0.745412
AT1G18020.1	1179	FMN-linked oxidoreductases superfamily protein	166	12.1838	98	8.33868	1.46112	0.547076	0.0158785	134	10.537	98	8.33868	1.26363	0.337573	0.230574
AT1G18030.1	1423	Protein phosphatase 2C family protein	54	3.28381	49	3.45443	0.950609	-0.0730758	0.913165	44	2.86665	49	3.45443	0.829846	-0.269084	0.615932
AT1G18040.1	1634	cyclin-dependent kinase D1;3	57	3.01865	37	2.27162	1.32885	0.410183	0.385414	51	2.89364	37	2.27162	1.27382	0.349166	0.505329
AT1G18050.1	858	SWAP (Suppressor-of-White-APricot)/surp RNA-binding domain-containing protein	NA	#VALUE!	NA	#VALUE!	#VALUE!	#VALUE!	NA	NA	#VALUE!	NA	#VALUE!	#VALUE!	#VALUE!	NA
AT1G18060.1	1003	unknown protein; INVOLVED IN: biological_process unknown; LOCATED IN: chloroplast; EXPRESSED IN: 22 plant structures; EXPRESSED DURING: 13 growth stages; Has 74 Blast hits to 74 proteins in 29 species: Archae - 0; Bacteria - 19; Metazoa - 0; Fungi - 0; Plants - 49; Viruses - 0; Other Eukaryotes - 6 (source: NCBI BLink).	609	52.5419	572	57.2111	0.918387	-0.122826	0.340304	568	52.5017	572	57.2111	0.917684	-0.12393	0.355321
AT1G18070.3	2120	Translation elongation factor EF1A/initiation factor IF2gamma family protein	964	39.3487	801	37.9037	1.03812	0.0539774	0.668628	996	43.5562	801	37.9037	1.14913	0.200537	0.0219192
AT1G18075.1	186	MIR159/MIR159B; miRNA	0	0	2	1.0787	#VALUE!	#VALUE!	NA	2	0.996881	2	1.0787	0.924147	-0.113806	0.982518
AT1G18080.1	1358	Transducin/WD40 repeat-like superfamily protein	1420	90.4853	1256	92.7844	0.975221	-0.036199	0.733005	1369	93.4609	1256	92.7844	1.00729	0.0104799	0.948478
AT1G18090.1	1879	5'-3' exonuclease family protein	29	1.33555	29	1.5483	0.86259	-0.213253	0.775277	18	0.888121	29	1.5483	0.573608	-0.801862	0.196445
AT1G18100.1	1432	PEBP (phosphatidylethanolamine-binding protein) family protein	6	0.362575	2	0.140111	2.58777	1.37171	0.438454	4	0.258966	2	0.140111	1.84829	0.886194	0.704248
AT1G18120.1	1835	pseudogene, putative myrosinase-associated protein, blastp match of 46% identity and 1.7e-57 P-value to GP	1	0.0471578	1	0.05467	0.86259	-0.213253	0.960504	0	0	1	0.05467	#VALUE!	#VALUE!	NA
AT1G18130.1	498	Class II aaRS and biotin synthetases superfamily protein	NA	#VALUE!	NA	#VALUE!	#VALUE!	#VALUE!	NA	NA	#VALUE!	NA	#VALUE!	#VALUE!	#VALUE!	NA
AT1G18140.1	1931	laccase 1	9	0.40332	6	0.311713	1.29388	0.371709	0.804838	6	0.288068	6	0.311713	0.924147	-0.113806	0.967964
AT1G18150.2	2100	Protein kinase superfamily protein	319	13.145	399	19.0607	0.689639	-0.536086	1.15579e-05	426	18.8069	399	19.0607	0.986683	-0.0193414	0.945062
AT1G18160.1	3516	Protein kinase superfamily protein	443	10.903	386	11.0135	0.989967	-0.0145476	0.950259	509	13.4213	386	11.0135	1.21863	0.285259	0.0215927
AT1G18170.1	989	FKBP-like peptidyl-prolyl cis-trans isomerase family protein	181	15.837	168	17.0411	0.929338	-0.105725	0.715797	203	19.0294	168	17.0411	1.11668	0.159212	0.536785
AT1G18180.1	1154	Protein of unknown function (DUF1295)	15	1.1248	12	1.04318	1.07824	0.108675	0.939046	17	1.36574	12	1.04318	1.30921	0.388694	0.708383
AT1G18190.1	2251	golgin candidate 2	120	4.61313	72	3.2088	1.43765	0.523712	0.0618765	110	4.53047	72	3.2088	1.41189	0.497629	0.0930202
AT1G18191.1	277	Pseudogene of AT1G18200; AtRABA6b (Arabidopsis Rab GTPase homolog A6b); GTP binding	NA	#VALUE!	NA	#VALUE!	#VALUE!	#VALUE!	NA	NA	#VALUE!	NA	#VALUE!	#VALUE!	#VALUE!	NA
AT1G18200.1	852	RAB GTPase homolog A6B	1	0.101566	2	0.235492	0.431295	-1.21325	0.70529	4	0.435258	2	0.235492	1.84829	0.886194	0.704248
AT1G18210.1	860	Calcium-binding EF-hand family protein	234	23.5454	219	25.5465	0.921671	-0.117676	0.625959	294	31.6939	219	25.5465	1.24064	0.311079	0.0722662
AT1G18220.1	138	purine permease 9	NA	#VALUE!	NA	#VALUE!	#VALUE!	#VALUE!	NA	NA	#VALUE!	NA	#VALUE!	#VALUE!	#VALUE!	NA
AT1G18230.1	642	pseudogene, putative protein kinase	NA	#VALUE!	NA	#VALUE!	#VALUE!	#VALUE!	NA	NA	#VALUE!	NA	#VALUE!	#VALUE!	#VALUE!	NA
AT1G18240.1	1309	transposable element gene	1	0.0661074	0	0	#VALUE!	#VALUE!	NA	NA	#VALUE!	NA	0	#VALUE!	#VALUE!	NA
AT1G18250.2	1116	Pathogenesis-related thaumatin superfamily protein	125	9.69249	83	7.46104	1.29908	0.377491	0.191033	104	8.63963	83	7.46104	1.15797	0.211594	0.56842
AT1G18260.1	2331	HCP-like superfamily protein	739	27.4342	663	28.5336	0.961469	-0.056688	0.693186	839	33.3692	663	28.5336	1.16947	0.225856	0.0174918
AT1G18265.1	1042	Protein of unknown function, DUF593	4	0.332186	5	0.481379	0.690072	-0.535182	0.777325	2	0.177946	5	0.481379	0.369659	-1.43573	0.443263
AT1G18270.3	4501	ketose-bisphosphate aldolase class-II family protein	497	9.55514	473	10.5423	0.906358	-0.141848	0.310499	565	11.6377	473	10.5423	1.1039	0.142605	0.296983
AT1G18280.1	770	Bifunctional inhibitor/lipid-transfer protein/seed storage 2S albumin superfamily protein	9	1.01144	0	0	15.5266	3.95667	0.0269972	NA	#VALUE!	NA	0	#VALUE!	#VALUE!	NA
AT1G18290.1	965	unknown protein; FUNCTIONS IN: molecular_function unknown; INVOLVED IN: N-terminal protein myristoylation; LOCATED IN: chloroplast; EXPRESSED IN: root; Has 94 Blast hits to 94 proteins in 12 species: Archae - 0; Bacteria - 0; Metazoa - 0; Fungi - 0; Plants - 94; Viruses - 0; Other Eukaryotes - 0 (source: NCBI BLink).	1	0.0896731	0	0	#VALUE!	#VALUE!	NA	NA	#VALUE!	NA	0	#VALUE!	#VALUE!	NA
AT1G18300.1	1065	nudix hydrolase homolog 4	36	2.92511	30	2.8259	1.03511	0.0497809	0.953176	38	3.30796	30	2.8259	1.17059	0.227231	0.742003
AT1G18310.1	1950	glycosyl hydrolase family 81 protein	NA	#VALUE!	NA	#VALUE!	#VALUE!	#VALUE!	NA	NA	#VALUE!	NA	#VALUE!	#VALUE!	#VALUE!	NA
AT1G18320.1	699	Mitochondrial import inner membrane translocase subunit Tim17/Tim22/Tim23 family protein	4	0.495191	8	1.14815	0.431295	-1.21325	0.362178	4	0.530529	8	1.14815	0.462073	-1.11381	0.421733
AT1G18330.2	1636	Homeodomain-like superfamily protein	50	2.6447	41	2.51412	1.05194	0.0730507	0.919879	46	2.60676	41	2.51412	1.03685	0.0522039	0.954247
AT1G18335.1	1112	Acyl-CoA N-acyltransferases (NAT) superfamily protein	29	2.25675	25	2.25538	1.0006	0.000871346	0.998697	22	1.83419	25	2.25538	0.813249	-0.298231	0.713678
AT1G18340.1	1232	basal transcription factor complex subunit-related	39	2.73932	19	1.54713	1.77058	0.824221	0.127075	42	3.16057	19	1.54713	2.04285	1.03058	0.0407986
AT1G18350.1	1088	MAP kinase kinase 7	10	0.795354	7	0.645438	1.23227	0.30132	0.833521	6	0.511268	7	0.645438	0.792126	-0.336199	0.84552
AT1G18360.1	1673	alpha/beta-Hydrolases superfamily protein	98	5.06897	117	7.01577	0.722511	-0.468908	0.0758243	88	4.87655	117	7.01577	0.695085	-0.524739	0.0508772
AT1G18370.1	3118	ATP binding microtubule motor family protein	86	2.38678	39	1.2548	1.90212	0.927609	0.00444585	37	1.10015	39	1.2548	0.876755	-0.189755	0.7801
AT1G18382.1	259	other RNA	5	1.67055	3	1.162	1.43765	0.523712	0.799106	4	1.43181	3	1.162	1.2322	0.301231	0.909675
AT1G18390.2	2128	Protein kinase superfamily protein	36	1.46393	34	1.60285	0.91333	-0.130791	0.85774	27	1.1763	34	1.60285	0.733881	-0.446381	0.46657
AT1G18400.1	1016	BR enhanced expression 1	52	4.42893	33	3.25841	1.35923	0.442792	0.370357	35	3.19375	33	3.25841	0.980156	-0.0289172	0.983752
AT1G18410.1	3423	P-loop containing nucleoside triphosphate hydrolases superfamily protein	4	0.101121	1	0.0293075	3.45036	1.78675	0.442396	7	0.189591	1	0.0293075	6.46903	2.69355	0.124981
AT1G18415.1	2189	other RNA	30	1.18595	15	0.687434	1.72518	0.786747	0.220499	16	0.677642	15	0.687434	0.985757	-0.0206967	0.984249
AT1G18420.1	1746	Aluminium activated malate transporter family protein	11	0.545178	12	0.689481	0.790707	-0.338784	0.77487	7	0.371689	12	0.689481	0.539086	-0.891414	0.413094
AT1G18430.1	72	pre-tRNA	NA	#VALUE!	NA	#VALUE!	#VALUE!	#VALUE!	NA	NA	#VALUE!	NA	#VALUE!	#VALUE!	#VALUE!	NA
AT1G18440.1	1111	Peptidyl-tRNA hydrolase family protein	56	4.36178	55	4.96631	0.878273	-0.187258	0.716033	57	4.75649	55	4.96631	0.957752	-0.0622758	0.931436
AT1G18450.1	1627	actin-related protein 4	185	9.83952	172	10.6054	0.927786	-0.108137	0.708145	217	12.3651	172	10.6054	1.16593	0.22148	0.329384
[truncated: 31,605 more rows]
